# Supplementary material for: Computational modeling demonstrates that glioblastoma cells can survive spatial environmental challenges through exploratory adaptation
Source: Nat Commun. 2019 Dec 13;10:5704. doi: 10.1038/s41467-019-13726-w (PMC6911112; doi:10.1038/s41467-019-13726-w)
Supplement: Supplementary file 4 — Supplementary Data 1 [file 41467_2019_13726_MOESM4_ESM.xlsx]

## Sheet: Read me
Computational modeling demonstrates that glioblastoma cells can survive spatial environmental challenges through exploratory adaptation
Orieta Celiku1, Mark R. Gilbert1, Orit Lavi2*
Supplementary Table 1: Intrinsic adaptation
Initial data exploration
sheet1	Geneset
sheet2	Ivy-Gap tumor samples information
sheet3	Pathway Distribution Distance (PDD) and t-test
sheet4	Pathways passing cutoff for each comparison Pval<1e-06
sheet5	Pearson Correlation of PDD with -log10(p-adjust) of t-test
sheet6	Initial global distribution distance (GDD) between pair of locations
sheet7	Permutation test of GDD
cellular tumor (CT), leading edge (LE), infiltrating tumor (IT), pseudopalisading region around necrosis (CTpan), and microvascular proliferation (CTmvp)
PDD= Pathway Distribution Distance
GD=Global Distribution Distance
NP=number of pathways that have statistically significant differences

## Sheet: Focused-gene list
We assessed the overlap of our gene list with other glioma related sets by selecting the (25) glioma related gene sets curated as part of the Molecular Signatures Database (MSigDB, http://software.broadinstitute.org/gsea/msigdb) 12. For each of these MSigDB gene sets we show the percentage of expressed genes that overlap with our selected gene list. We are encouraged to see that the majority of t…
MSigDB Geneset	%Present
COLIN_PILOCYTIC_ASTROCYTOMA_VS_GLIOBLASTOMA_DN	70.4
YAMANAKA_GLIOBLASTOMA_SURVIVAL_UP	66.7
VERHAAK_GLIOBLASTOMA_MESENCHYMAL	61.6
MUELLER_METHYLATED_IN_GLIOBLASTOMA	57.1
ZHENG_GLIOBLASTOMA_PLASTICITY_DN	53.6
VERHAAK_GLIOBLASTOMA_PRONEURAL	53
JOHANSSON_GLIOMAGENESIS_BY_PDGFB_UP	51.8
ZHENG_GLIOBLASTOMA_PLASTICITY_UP	50.4
COLIN_PILOCYTIC_ASTROCYTOMA_VS_GLIOBLASTOMA_UP	48.6
VERHAAK_GLIOBLASTOMA_NEURAL	41.7
NUTT_GBM_VS_AO_GLIOMA_UP	41.3
BEIER_GLIOMA_STEM_CELL_UP	41.2
BEIER_GLIOMA_STEM_CELL_DN	41
TCGA_GLIOBLASTOMA_COPY_NUMBER_UP	40.9
KEGG_GLIOMA	40
JOHANSSON_GLIOMAGENESIS_BY_PDGFB_DN	40
ROVERSI_GLIOMA_COPY_NUMBER_UP	39.8
NGO_MALIGNANT_GLIOMA_1P_LOH	37.5
TCGA_GLIOBLASTOMA_MUTATED	37.5
NUTT_GBM_VS_AO_GLIOMA_DN	37.2
ROVERSI_GLIOMA_COPY_NUMBER_DN	36.7
VERHAAK_GLIOBLASTOMA_CLASSICAL	36.5
ROVERSI_GLIOMA_LOH_REGIONS	34.3
TCGA_GLIOBLASTOMA_COPY_NUMBER_DN	29.6
YAMANAKA_GLIOBLASTOMA_SURVIVAL_DN	25

## Sheet: Ivy-GAP tumor samples
The Ivy-GAP is the most comprehensive study of anatomic structures of glioblastomas to date. The project profiled 42 tumors donated from 41 patients. In situ hybridization (ISH) with genes selected according to their known or presumed relevance to GBM was used to screen for gene expression enriched in particular structures and cell clusters, and laser microdissection followed by RNA sequencing we…
The samples per tumor and their locations are summarized in the following table, which is now also included in the supplemental tables; the manuscript is also clarifying some of this information:
	Tumor ID	GBM	MGMT	Survival	EGFR	KPS	Age	CT	CTmvp	CTpan	IT	LE
		Subtype	Meth	Days	Amp
	W11-1-1	Classical, Mesenchymal	Yes	1076	No	100	57	3	3	3	2	2
	W1-1-2	Classical	No	105	Yes	100	66	3	3	3	3	3
	W2-1-1	Classical, Neural	Yes	1096	Yes	90	64	3	3	3	3	2
	W26-1-1	Neural	Yes	1293		100	57	3	0	3	0	0
	W31-1-1	Proneural	No	871	No	90	17	3	3	0	3	3
	W32-1-1	Proneural	Yes	NA	No	90	56	3	3	3	0	0
	W5-1-1	Classical, Neural	No	NA	Yes	90	64	3	3	3	3	2
	W55-1-1	Classical	Yes	NA		100	52	3	3	0	3	3
	W8-1-1	Classical, Mesenchymal	No	442	No	70	49	3	1	3	3	3
	W9-1-1	Proneural	No	145	No	90	50	3	3	3	4	1

## Sheet: Initial analysis PDD & t-test 
Initial data exploration
Pathway Distribution Distance and t-test
pathway	LE-IT distance	LE-CT distance	LE-CTpan distance	LE-CTmvp distance	IT-CT distance	IT-CTpan distance	IT-CTmvp distance	CT-CTpan distance	CT-CTmvp distance	CTpan-CTmvp distance	LE-IT t-test	LE-CT t-test	LE-CTpan t-test	LE-CTmvp t-test	IT-CT t-test	IT-CTpan t-test	IT-CTmvp t-test	CT-CTpan t-test	CT-CTmvp t-test	CTpan-CTmvp t-test
ABC TRANSPORTERS	7.681	8.062	14.107	12.728	7.071	14.422	11.874	12.247	8.775	16.643	0.979	0.004	0	0.023	0.004	0	0.02	0	0.117	0
ACUTE MYELOID LEUKEMIA	7.416	15.46	15	16.852	9.899	12.49	15.199	10.198	13.454	7.681	0.001	0	0	0	0.001	0	0	0.003	0	0.027
ADHERENS JUNCTION	9.327	13.454	13.304	13.191	7.483	9.381	9.22	10.198	12.369	7	0.139	0.001	0	0	0.277	0.002	0	0.005	0	0.326
ADIPOCYTOKINE SIGNALING PATHWAY	5.196	11	14.107	5.099	8.367	12.961	5.196	15.427	9.327	15.395	0.063	0.078	0	0.244	0.676	0	0.335	0	0.522	0
ALANINE ASPARTATE AND GLUTAMATE METABOLISM	4.796	15.843	15.395	15.033	11.832	11.747	14.387	7.348	15.78	15.716	0.002	0	0	0	0	0	0	0.225	0	0
ALDOSTERONE REGULATED SODIUM REABSORPTION	9.539	16.217	14.731	18.921	11.136	9.592	15.969	5.099	12.124	14.036	0	0	0	0	0	0	0	0.456	0.033	0.007
ALLOGRAFT REJECTION	6.557	9.644	7.937	11.576	7.211	6	9.747	4.472	10.724	10.536	0.03	0.006	0.009	0	0.638	0.73	0	0.896	0	0
ALPHA LINOLENIC ACID METABOLISM	9.434	10.63	10.44	11.045	8.485	11.576	9.849	8.832	9.434	9.644	0.954	0.01	0	0	0.018	0	0.001	0.162	0.296	0.552
ALZHEIMERS DISEASE	10.344	15.716	15.969	10.1	10	8.718	7.937	8.367	15.588	15.843	0	0	0	0.011	0	0.003	0.016	0.043	0	0
AMINO SUGAR AND NUCLEOTIDE SUGAR METABOLISM	4.796	7.81	13.454	9.798	5.657	13.038	9	12.49	5.745	12.845	0.203	0	0	0	0.015	0	0.003	0	0.616	0
AMINOACYL TRNA BIOSYNTHESIS	9.327	12.042	5.196	14.9	7.874	8.602	11.705	12.247	9	14.663	0.002	0	0.194	0	0.05	0	0.001	0	0.071	0
AMYOTROPHIC LATERAL SCLEROSIS ALS	7	15.33	14.177	16.125	12.806	12.166	13.304	4.243	7.416	7	0.002	0	0	0	0	0.001	0	0.423	0.818	0.493
ANTIGEN PROCESSING AND PRESENTATION	7.28	13.304	9.95	11.747	8.602	4.899	8.062	5.292	8.544	8.544	0.001	0	0	0	0.024	0.376	0	0.085	0.006	0
APOPTOSIS	11.705	15.588	14.731	18.166	12.166	12.884	17.059	11.662	17.861	7.416	0	0	0	0	0.001	0	0	0	0	0.008
ARACHIDONIC ACID METABOLISM	8.888	6.083	8.544	4	7.616	11.402	9.434	7.348	5.568	8.062	0.986	0.723	0	0.126	0.775	0.003	0.291	0.002	0.381	0.002
ARGININE AND PROLINE METABOLISM	12.288	16.523	14.177	15.427	15.427	11.489	12.288	6.633	9.644	5.568	0.003	0	0	0	0	0	0	0.004	0.001	0.83
ARRHYTHMOGENIC RIGHT VENTRICULAR CARDIOMYOPATHY ARVC	6.557	10.909	6.708	16.912	6.928	6.481	13.153	6.782	14.595	15.906	0.313	0.599	0.042	0	0.231	0.017	0	0.272	0	0
ASTHMA	8.307	11.358	9.327	10.1	9.381	7.211	7.55	6.633	9.11	8.062	0.012	0.001	0.202	0	0.673	0.242	0	0.086	0	0
AUTOIMMUNE THYROID DISEASE	7.937	10.149	8.888	11.916	9.165	9.274	11.358	3.464	10.909	11	0.021	0.001	0.007	0	0.44	0.82	0	0.539	0	0
AXON GUIDANCE	10.05	17.407	16.643	13.491	10.77	7.211	8.185	10.677	11.79	11.533	0	0	0	0	0	0.133	0.435	0.004	0	0.005
B CELL RECEPTOR SIGNALING PATHWAY	7.681	11.533	14.731	16.613	8.367	15.748	17.972	12.57	13	7.141	0.004	0	0	0	0.007	0	0	0	0	0.187
BASAL CELL CARCINOMA	7.416	15.46	6.403	13.491	10.863	4.243	7.681	10.198	9	9.22	0.001	0	0.001	0	0	0.7	0.033	0.003	0.007	0.157
BASAL TRANSCRIPTION FACTORS	5.568	15.843	17.861	9.165	14.967	18.221	8.185	13.856	9.11	16.643	0.891	0	0	0	0	0	0.001	0	0.001	0
BASE EXCISION REPAIR	7.937	12.042	10.724	9.165	8.602	6.928	5.745	11.225	7	8.544	0.001	0	0.001	0	0	0.944	0.462	0	0.007	0.478
BETA ALANINE METABOLISM	12.288	16.401	17	16.553	12.649	13.565	14.799	5.099	16.882	15.843	0.505	0	0	0	0.025	0	0	0.006	0	0
BIOSYNTHESIS OF UNSATURATED FATTY ACIDS	7.141	9.849	8.888	15.033	7.483	4.472	13.601	7.348	13.601	12.767	0.298	0.759	0.195	0	0.692	0.768	0	0.532	0	0
BLADDER CANCER	13.528	17.059	18.083	17.664	14.629	19.596	18.894	14.9	12.207	3.606	0.001	0	0	0	0	0	0	0	0	0.187
BUTANOATE METABOLISM	5.196	11.091	14.526	13.342	9.798	14.283	12.923	12.884	12.288	5	0.345	0	0	0	0	0	0	0	0	0.077
CALCIUM SIGNALING PATHWAY	17.692	22.068	22.694	28.142	15.427	17.55	23.259	12.329	13.601	23.812	0	0	0	0	0	0	0	0	0.156	0
CARDIAC MUSCLE CONTRACTION	10.63	19.672	15.716	16.31	16.852	12.49	10.247	11.314	16.217	13.82	0	0	0	0	0	0	0.064	0.001	0	0
CELL ADHESION MOLECULES CAMS	8.307	7.416	4.796	14.967	9.274	10.583	9.539	6.928	17.578	17.407	0.052	0.421	0.026	0	0.001	0	0.01	0.061	0	0
CELL CYCLE	13.528	15.843	16.155	18.868	12.329	12.083	14.595	12.806	10.63	16.462	0	0	0	0	0	0.017	0	0	0.149	0
CHEMOKINE SIGNALING PATHWAY	5.568	12.369	5.916	11.576	10.583	3.742	9.95	13.491	20.075	7.141	0.82	0.001	0.249	0	0.003	0.408	0.001	0	0	0.018
CHRONIC MYELOID LEUKEMIA	13.964	18.788	17.059	19.596	16.125	16.793	21.237	6.164	15.133	9.95	0	0	0	0	0	0	0	0.105	0	0
CIRCADIAN RHYTHM MAMMAL	10.909	12.689	12.689	15.937	5.477	12.961	8.888	15.297	9	15.524	0	0	0	0	0.177	0	0	0	0.012	0
CITRATE CYCLE TCA CYCLE	11.705	13.454	15	15.748	9.055	13.115	14.177	9.381	11.269	7.81	0.004	0	0	0	0	0	0	0.025	0	0.007
COLORECTAL CANCER	9	13.82	9.95	12.166	11.916	7.483	6.083	9.487	10.149	7.141	0.001	0	0	0	0.007	0.004	0.109	0.709	0.148	0.085
COMPLEMENT AND COAGULATION CASCADES	6.245	9	13.153	13.115	7.071	11.045	11.533	10.863	11.18	4.583	0.02	0	0	0	0.215	0	0	0.005	0	0.036
CYSTEINE AND METHIONINE METABOLISM	7.28	12.53	11.619	14.697	11.402	11.314	15.395	7.211	11.874	11.269	0.074	0	0	0	0	0.001	0.122	0.079	0	0
CYTOKINE CYTOKINE RECEPTOR INTERACTION	8.307	11.79	12.042	15.748	11.832	14.353	17.292	13.115	18.028	7.937	0.125	0.005	0	0	0.369	0	0	0	0	0.683
CYTOSOLIC DNA SENSING PATHWAY	4.359	10.724	12.53	11.576	9.381	11.662	9	12.329	7.937	8.062	0.18	0	0	0	0.049	0	0	0	0.002	0.001
DILATED CARDIOMYOPATHY	11.533	19.975	20.372	10.488	12.49	12.884	6.083	6.325	18.193	18.303	0.081	0	0	0.175	0	0	0.014	0.466	0	0
DNA REPLICATION	10.344	13.077	12.53	13.491	10	8.944	9.434	12.329	10.247	8.775	0	0	0	0	0	0.277	0.004	0	0.001	0.001
DORSO VENTRAL AXIS FORMATION	5.745	7.55	5.745	13.191	7.616	7.071	11.874	7.746	13.528	10.344	0.469	0.15	0.027	0	0.705	0.262	0	0.343	0	0
DRUG METABOLISM CYTOCHROME P450	7.937	14.799	14.318	13.342	12.329	12	13.229	7.071	11.18	12.923	0.001	0	0	0	0	0	0	0.768	0.099	0.149
DRUG METABOLISM OTHER ENZYMES	13.229	15.067	14.799	17.72	10.583	11.489	16.462	6	14.799	15.652	0	0	0	0	0.007	0.003	0	0.793	0	0
ECM RECEPTOR INTERACTION	10.536	14.457	16.155	18.921	9.592	12.247	18.788	10.954	19.774	20.518	0	0	0	0	0.003	0.002	0	0.93	0	0
ENDOCYTOSIS	7.141	20.469	18.412	21.119	16.248	13.928	15.395	5.099	11.091	9.11	0.014	0	0	0	0	0	0	0.364	0.021	0.16
ENDOMETRIAL CANCER	8.062	9.11	3.606	9.381	7.746	7.348	8.544	6.928	7.141	6.708	0.098	0	0.292	0.001	0.288	0.385	0.462	0.01	0.637	0.032
EPITHELIAL CELL SIGNALING IN HELICOBACTER PYLORI INFECTION	4.583	5.916	13.528	15.62	5.292	12.41	13.601	14	13.601	12.288	0.973	0.291	0	0	0.38	0	0	0	0	0.005
ERBB SIGNALING PATHWAY	9.644	21.749	21.564	20.445	17.72	18.276	16.583	12.329	11.091	17.972	0.002	0	0	0	0	0	0	0.061	0	0
ETHER LIPID METABOLISM	4.796	8.062	7.681	12.728	7.348	6.782	12.689	8.485	10.05	14.457	0.937	0.562	0.007	0.768	0.639	0.009	0.721	0.002	0.358	0.005
FATTY ACID METABOLISM	9.327	12.767	13.304	14.967	9.899	11.832	12.124	9.165	8.544	11.533	0	0	0	0	0	0	0	0.002	0.336	0.008
FC EPSILON RI SIGNALING PATHWAY	5.745	11.269	11.446	6.164	10.77	9.381	6.856	6.325	8.888	10.63	0.035	0	0	0.013	0.107	0.051	0.875	0.652	0.021	0.007
FC GAMMA R MEDIATED PHAGOCYTOSIS	7.141	16.217	12.207	12.57	12.41	8.718	7.141	7.874	12.53	9.644	0.01	0	0	0	0	0	0.074	0.485	0	0.009
FOCAL ADHESION	8.544	10.536	17.407	22.181	8.246	14.353	22.428	11.916	23.087	23.728	0.001	0	0	0	0.113	0	0	0.027	0	0
FOLATE BIOSYNTHESIS	5.916	10.247	4.796	9.487	9.798	5.831	8.426	8	9.539	8.307	0.055	0	0.037	0	0.129	0.95	0	0.124	0.006	0
FRUCTOSE AND MANNOSE METABOLISM	6.083	6.083	13.601	7.746	9.899	14.697	9.22	13.115	7	14.248	0.027	0.694	0	0.002	0.025	0	0.319	0	0.002	0
GALACTOSE METABOLISM	5.385	10.149	9.434	8.246	9.695	7.616	8.307	10.583	6.083	8.775	0.056	0	0	0	0.047	0	0.063	0.008	0.974	0.013
GAP JUNCTION	9	18.412	17.578	20.248	13.856	13.784	16.34	9.055	8.544	14.933	0.005	0	0	0	0	0	0	0.001	0.248	0
GLIOMA	5.568	6.245	12.042	4.472	8.367	12.329	8.062	12.961	3.317	10.909	0.921	0.724	0	0.276	0.711	0	0.334	0	0.439	0
GLUTATHIONE METABOLISM	9.22	5.568	8.185	4.243	8.718	10.863	7.681	6.633	6.245	9.849	0.517	0.122	0	0.342	0.033	0	0.819	0.008	0.011	0
GLYCEROLIPID METABOLISM	5.745	8.185	6.083	8.832	7.483	6.325	9.11	8.124	7.28	9.644	0.002	0.019	0.19	0.002	0.145	0.032	0.516	0.314	0.317	0.062
GLYCEROPHOSPHOLIPID METABOLISM	7.681	7.141	8.775	9.381	8.246	6.481	7.416	5.831	6.245	2.646	0.041	0.03	0	0	0.884	0.204	0.184	0.112	0.088	0.972
GLYCINE SERINE AND THREONINE METABOLISM	10.817	12.61	11.533	12.083	6	7.071	13.892	8.944	16.093	13	0.001	0	0	0	0.238	0.001	0	0.016	0	0
GLYCOLYSIS GLUCONEOGENESIS	6.856	8.307	13.601	7.874	8.944	14.213	4.796	15.811	11.874	14.799	0.277	0.792	0	0.051	0.179	0	0.385	0	0.027	0
GLYCOSAMINOGLYCAN BIOSYNTHESIS CHONDROITIN SULFATE	8.544	9.434	5.916	9.695	6.481	7.746	14.248	6.782	13.601	11.091	0.001	0.001	0.022	0	0.798	0.718	0	0.569	0	0
GLYCOSAMINOGLYCAN BIOSYNTHESIS HEPARAN SULFATE	9.95	13.304	12.288	16.971	9.055	7.071	15.716	4.899	12.61	12.53	0	0	0	0	0	0.001	0	0.371	0.005	0
GLYCOSAMINOGLYCAN BIOSYNTHESIS KERATAN SULFATE	9.849	10.536	4.583	8	6.164	8.485	7.81	8	6.403	6.708	0.68	0.014	0.406	0.001	0.066	0.732	0.011	0.102	0.502	0.016
GLYCOSAMINOGLYCAN DEGRADATION	6.856	10.149	10.344	14.422	8.367	9.055	13.379	6.782	10.344	8.426	0.001	0	0	0	0.044	0	0	0.011	0	0.027
GLYCOSPHINGOLIPID BIOSYNTHESIS GANGLIO SERIES	5.385	7.28	7.28	5.831	6.633	5.477	7.81	7.616	9.327	8.775	0.094	0.007	0	0.064	0.18	0.026	0.001	0.464	0	0
GLYCOSPHINGOLIPID BIOSYNTHESIS GLOBO SERIES	5.385	7.681	9.95	7.211	3.742	6.782	5.196	7.211	6.708	5.745	0.512	0.056	0.986	0.425	0.037	0.677	0.901	0.177	0.03	0.611
GLYCOSPHINGOLIPID BIOSYNTHESIS LACTO AND NEOLACTO SERIES	6.557	12.45	17.578	18.974	9.487	14.56	16.523	10.296	15.524	16.031	0.277	0	0	0	0.001	0	0	0	0	0
GLYCOSYLPHOSPHATIDYLINOSITOL GPI ANCHOR BIOSYNTHESIS	9.849	12.207	15	11.314	8.367	16.248	12.689	15.748	11.79	6.856	0.634	0.034	0.097	0.748	0.103	0.034	0.876	0	0.071	0.048
GNRH SIGNALING PATHWAY	6.557	16.462	15.264	18.601	11.489	10.77	13.675	5.657	9.327	8.426	0.003	0	0	0	0	0.002	0	0.309	0.229	0.018
GRAFT VERSUS HOST DISEASE	4.796	8.426	9.539	11.314	6.325	6.782	9.747	7.746	10.724	9.22	0.053	0.01	0	0	0.633	0.006	0	0.008	0	0.008
HEDGEHOG SIGNALING PATHWAY	7	10.817	5.196	10	8.124	8.718	10.817	11.045	12.288	9.849	0.111	0	0.128	0.051	0.026	0.838	0.97	0.006	0	0.818
HEMATOPOIETIC CELL LINEAGE	5	8.775	9.327	16.971	6.325	7.348	16.155	8.124	19.209	15.46	0.082	0.021	0	0	0.955	0.017	0	0.002	0	0
HISTIDINE METABOLISM	9.327	12.767	13	12.49	11.136	14.56	12.288	12.728	12.042	5	0.003	0	0	0	0.008	0	0.007	0.136	0.923	0.171
HOMOLOGOUS RECOMBINATION	7.141	11.533	9.327	11.136	9.165	7.483	7.141	8.944	7.416	6.856	0.004	0	0	0	0	0.105	0.001	0	0.035	0.017
HUNTINGTONS DISEASE	7.55	17.692	17.464	19.287	15.748	17.889	20.372	7.616	10.724	5.196	0.006	0	0	0	0	0	0	0.303	0.088	0.566
HYPERTROPHIC CARDIOMYOPATHY HCM	9.434	11.874	9.22	20.736	6.481	4	16.643	6.325	20.421	20.025	0.598	0.003	0.116	0	0.057	0.592	0	0.079	0	0
INOSITOL PHOSPHATE METABOLISM	10.536	15.843	15.067	13.928	9.055	11.314	7.681	7.746	6.083	11.446	0	0	0	0	0	0	0.112	0.016	0.004	0
INSULIN SIGNALING PATHWAY	9	5.568	14.387	7.874	8.367	11.045	14.318	14.283	9.539	19.824	0.86	0.671	0	0.069	0.847	0	0.087	0	0.023	0
INTESTINAL IMMUNE NETWORK FOR IGA PRODUCTION	3.873	10.247	7.141	12.57	10	5.657	10.909	6.928	14.663	11.958	0.048	0.014	0.026	0	0.922	0.983	0	0.931	0	0
JAK STAT SIGNALING PATHWAY	10.724	17.464	17.117	17.436	16.371	16.971	17.176	11.916	11.619	1.732	0.099	0	0	0	0	0	0	0	0	0.618
LEISHMANIA INFECTION	6.708	8.66	11.18	14.56	8.832	11.314	13.601	9.055	11	5.916	0.581	0.044	0	0	0.265	0	0	0	0	0.138
LEUKOCYTE TRANSENDOTHELIAL MIGRATION	7.416	12.767	9.11	18.974	8.602	7.616	17.861	8.367	19.875	17.972	0.211	0.19	0.013	0	0.902	0.273	0	0.184	0	0
LINOLEIC ACID METABOLISM	9.434	10.63	10.44	11.045	8.485	11.576	9.849	8.832	9.434	9.644	0.954	0.01	0	0	0.018	0	0.001	0.162	0.296	0.552
LONG TERM DEPRESSION	9.644	16.279	15	17.776	11.489	10.1	15.395	6.481	14.387	12.845	0	0	0	0	0	0	0	0.778	0	0
LONG TERM POTENTIATION	7.141	15.969	15.969	17.664	12	13.784	15.46	9.695	10.247	14.595	0	0	0	0	0	0	0	0.472	0.001	0
LYSINE DEGRADATION	9	13.675	15	6.164	11.832	13.115	6.403	7.071	10.536	12.767	0.032	0	0	0.029	0	0	0.883	0.068	0	0
LYSOSOME	6.708	11.874	11.79	15.232	8.944	8.367	13.153	5.292	12.767	10.63	0.005	0	0	0	0.107	0.024	0	0.349	0.001	0.044
MAPK SIGNALING PATHWAY	7.681	18.947	8.66	9.274	11.832	7.874	11.269	18.601	20.075	12.124	0.027	0	0.77	0.121	0.001	0.039	0.175	0	0	0.185
MATURITY ONSET DIABETES OF THE YOUNG	5.385	7.416	6.403	6.633	9.798	8.602	8.426	6.164	5.568	7.55	0.232	0	0.03	0.021	0	0.001	0	0.16	0.064	0.815
MELANOGENESIS	9.644	16.583	14.107	17.321	13.491	10.198	13.454	9.592	10.724	5.196	0.129	0	0	0	0.028	0	0	0.011	0	0.768
MELANOMA	5.196	6.856	7.141	9.381	4.472	6.325	4.359	7.746	6.708	8.888	0.642	0.123	0.037	0.152	0.247	0.095	0.324	0.797	0.748	0.482
METABOLISM OF XENOBIOTICS BY CYTOCHROME P450	8.426	16.031	13.964	10.1	14.629	12.649	7.81	8.246	10.247	9.22	0.005	0	0	0	0	0	0.004	0.049	0.002	0
MISMATCH REPAIR	11.79	14.933	13.964	13.342	11.916	9.899	9.434	10.77	9.539	6.083	0	0	0	0	0	0.002	0.001	0	0	0.967
MTOR SIGNALING PATHWAY	5.916	6.557	9.327	10.583	4.69	13.638	8.544	12.41	10.149	17.234	0.204	0.415	0	0.076	0.01	0	0.639	0	0	0
N GLYCAN BIOSYNTHESIS	9.11	7.55	9.95	6.481	10	12.961	10.44	7.071	6.557	6.245	0.244	0.263	0.001	0.618	0.054	0	0.121	0.071	0.456	0.003
NATURAL KILLER CELL MEDIATED CYTOTOXICITY	5	10.344	12.124	16	6.325	9.381	15.969	6.633	15.843	12.53	0.046	0	0	0	0.074	0	0	0.011	0	0
NEUROACTIVE LIGAND RECEPTOR INTERACTION	12.845	19	17.972	19.647	16.971	15.937	18.248	5.292	8.66	8.66	0	0	0	0	0	0	0	0.102	0.005	0.083
NEUROTROPHIN SIGNALING PATHWAY	3.606	10.344	7.141	12.49	8.124	8.246	10.817	15.748	6.245	18.52	0.265	0.001	0.026	0.005	0.039	0.002	0.187	0	0.21	0
NICOTINATE AND NICOTINAMIDE METABOLISM	5.745	5.385	10.05	8.246	6.782	6.928	9.22	9.055	9.747	12.207	0.104	0.491	0	0.004	0.312	0.179	0	0.005	0.001	0
NITROGEN METABOLISM	8.426	11.705	16.462	11.662	10.954	15.62	11.958	10.198	9.95	11.958	0.684	0	0	0	0	0	0	0.094	0.008	0.072
NOD LIKE RECEPTOR SIGNALING PATHWAY	3.873	5.385	12.288	8	3.464	12.247	9	13.038	8.888	10.724	0.839	0.309	0	0.002	0.349	0	0.028	0	0	0.006
NON HOMOLOGOUS END JOINING	4.583	9.327	7	9.165	9.165	6.928	8.426	9.274	7.81	7.28	0.362	0	0.002	0	0.009	0.038	0.007	0.42	0.882	0.445
NON SMALL CELL LUNG CANCER	7.28	6.083	11.446	6.164	5.477	6.325	3.317	8.124	3.873	7.416	0.003	0.096	0	0.021	0.181	0.166	0.366	0.005	0.602	0.014
NOTCH SIGNALING PATHWAY	7.681	12.61	14.457	16.553	8.832	7.874	13	7.071	11.18	10.909	0.005	0	0	0	0.002	0.002	0	0.733	0.005	0
NUCLEOTIDE EXCISION REPAIR	5.745	14.387	11.533	12.806	10.198	7.746	8.062	7.616	7.28	5.385	0.001	0	0	0	0	0.003	0.012	0.053	0.003	0.382
O GLYCAN BIOSYNTHESIS	4.123	13.601	13.528	16.793	11.576	12.247	15.395	6.164	13.304	15	0.006	0	0	0	0	0	0.015	0.234	0	0
OLFACTORY TRANSDUCTION	14.036	17.349	17.059	18.276	9.274	9.899	11	6.928	9.11	3.606	0.131	0	0	0	0	0	0	0.163	0.104	0.786
ONE CARBON POOL BY FOLATE	8.185	10.05	8.888	12	6.782	6	9.11	7.874	6.245	10.344	0	0	0	0	0.014	0.975	0	0.012	0.092	0
OOCYTE MEIOSIS	10.44	14.595	6.403	7.211	9.055	11.045	14.663	13.856	18.358	8.185	0	0	0.097	0.191	0.51	0	0	0	0	0.431
OTHER GLYCAN DEGRADATION	10.247	14.036	11.446	14.213	7.874	8.832	12.124	6.325	10.247	8.307	0.001	0	0	0	0.036	0.054	0	0.743	0.004	0.001
OXIDATIVE PHOSPHORYLATION	6.403	11.18	9.434	11.576	7.348	12.329	9.327	15.748	5.385	15.264	0.148	0.004	0	0	0.146	0	0	0	0.034	0
P53 SIGNALING PATHWAY	9.95	19.053	15	17.493	15.297	12.247	14.595	8.602	9.22	7.937	0	0	0	0	0	0	0	0.256	0	0.05
PANCREATIC CANCER	11.358	16.217	17.916	19.287	13.491	17.436	18.628	9.055	10.63	2.236	0	0	0	0	0	0	0	0.819	0.739	0.449
PANTOTHENATE AND COA BIOSYNTHESIS	7.81	8.775	8.185	9.592	9.055	11.136	10.817	8.485	10.724	8.185	0.186	0.349	0.003	0	0.019	0	0	0.005	0	0.03
PARKINSONS DISEASE	8.66	10.909	4.123	14.629	9.381	8.832	15.199	11.045	9.747	15.067	0.084	0	0.398	0	0.008	0.017	0	0	0	0
PATHOGENIC ESCHERICHIA COLI INFECTION	8.426	14.248	13.379	16.733	10.863	10.296	15.395	9.487	18.735	16.523	0.001	0	0	0	0.177	0.007	0	0.027	0	0
PATHWAYS IN CANCER	12.288	23.302	20.567	23.022	15.811	19.079	23.473	12.57	21.886	16.031	0	0	0	0	0	0	0	0.004	0	0
PENTOSE AND GLUCURONATE INTERCONVERSIONS	9.434	11.533	11.874	12.728	6.633	10.677	11.446	10.198	9.644	9.849	0	0	0	0	0.001	0	0	0.06	0.212	0.249
PENTOSE PHOSPHATE PATHWAY	7.416	10.909	8.307	9.055	7.874	6.633	6.557	8	6.083	6.557	0.063	0.059	0.141	0.001	0.787	0.623	0.237	0.778	0.089	0.072
PEROXISOME	6.245	6.403	5.196	11.314	8.246	6	13.153	8.367	12.042	12.124	0.353	0.777	0.293	0	0.575	0.062	0	0.232	0	0
PHENYLALANINE METABOLISM	10.724	10.149	9.747	12.806	8.485	10.296	5.916	9.798	8.185	12.288	0.001	0.059	0.206	0.001	0.13	0	0.858	0.003	0.141	0
PHOSPHATIDYLINOSITOL SIGNALING SYSTEM	12.923	19.365	17.349	17.493	13.928	13.491	8.888	13.342	9.539	13.964	0	0	0	0	0	0	0.001	0	0.011	0
PORPHYRIN AND CHLOROPHYLL METABOLISM	10.344	13.153	12.61	12.247	6.325	11.489	7.937	12.806	9.327	12.61	0	0	0	0	0.306	0	0.898	0	0.252	0
PPAR SIGNALING PATHWAY	8.888	15	11.18	17.146	11.489	4.899	11.79	8.367	5.568	8.544	0.034	0	0.007	0	0.002	0.41	0	0.054	0.534	0.015
PRIMARY BILE ACID BIOSYNTHESIS	5.916	6.557	9.434	5.477	6	9.055	8.66	8	8.888	10.536	0.963	0.899	0.025	0.082	0.942	0.043	0.103	0.04	0.07	0
PRIMARY IMMUNODEFICIENCY	8.888	10.44	8.888	15.937	9.381	10.677	15.78	11.136	14.526	15.588	0.418	0.002	0.17	0	0.03	0.053	0	0	0	0
PRION DISEASES	5	7.681	11.705	4	8.485	10.488	4.359	15.297	6.708	13.454	0.145	0.021	0	0.091	0.564	0	1	0	0.496	0
PROGESTERONE MEDIATED OOCYTE MATURATION	3	9.327	10.247	12.083	7.746	9.055	11.18	10.296	12.45	8.062	0.555	0.746	0.003	0.036	0.847	0.003	0.037	0.008	0.078	0.134
PROPANOATE METABOLISM	10.149	12.042	11.091	9.055	13.856	13.038	14.663	6.928	14.731	13.153	0.045	0	0	0	0.001	0	0	0.076	0	0
PROSTATE CANCER	13.153	19.774	15.906	17.029	15.166	10.863	15.46	7.071	8.66	8.062	0	0	0	0	0	0	0	0.977	0.024	0.039
PROTEASOME	11.091	10.247	10.44	12.329	6.928	6.325	10.817	7.348	8.185	7.55	0	0	0	0	0.09	0.271	0	0.419	0.06	0.001
PROTEIN EXPORT	7.141	9.539	11	8	9.592	11.662	6.708	12.961	9.849	10.05	0.267	0.078	0	0.38	0.538	0.001	0.623	0.002	0.185	0
PROXIMAL TUBULE BICARBONATE RECLAMATION	6.557	14.731	15	14.071	12	13.711	11.619	15.427	8.775	13.304	0.148	0	0	0	0	0	0	0	0.013	0
PURINE METABOLISM	3.606	8.426	9.22	8.246	8.832	7.874	6.557	7.746	7.937	1.732	0.315	0.354	0.078	0.085	0.824	0.376	0.444	0.629	0.717	0.869
PYRIMIDINE METABOLISM	6.708	14.595	16.093	12.649	10.583	11.402	8.062	8.246	5.745	7.937	0.008	0	0	0	0.001	0.001	0.022	0.73	0.067	0.058
PYRUVATE METABOLISM	6.856	9.11	8.66	12.806	7.483	7.874	11.705	10.488	11.446	12.207	0.012	0	0	0	0.18	0.265	0	0.605	0.001	0
REGULATION OF ACTIN CYTOSKELETON	11.446	11.533	4.583	19.391	7.746	7.874	19.519	8.944	18.466	19.621	0	0.07	0.966	0	0.18	0.001	0	0.092	0	0
RENAL CELL CARCINOMA	4.123	8.426	14.387	9.381	8.367	13.266	11.358	11.832	7	15.716	0.915	0.067	0	0.008	0.132	0	0.032	0	0.539	0
RENIN ANGIOTENSIN SYSTEM	12.61	11	13.153	18.221	9.381	16.432	18.358	15.427	17.972	21.517	0.751	0	0.221	0	0.003	0.355	0	0	0	0
RETINOL METABOLISM	5.196	7.681	3.606	7.211	9.165	3.464	8.775	8.246	9.327	7.55	0.195	0.431	0.922	0	0.091	0.167	0	0.473	0.006	0
RIBOFLAVIN METABOLISM	15.906	19.875	13.454	11.225	15.937	14.629	14.731	18.439	14.248	7.28	0.003	0	0.003	0.001	0.006	0.87	0.924	0.003	0.005	0.787
RIBOSOME	8.66	9.11	11	9.899	4	11.489	11	10.488	10.05	7	0.12	0.182	0	0	0.966	0	0	0	0	0.041
RIG I LIKE RECEPTOR SIGNALING PATHWAY	5.385	10.149	8.888	14.213	8.246	9.381	13.379	9.592	11.446	8.888	0.227	0.016	0	0	0.418	0.004	0	0.009	0	0.253
RNA DEGRADATION	8.185	12.288	15.133	15.1	9.899	15.166	11.533	13.565	8.888	18.466	0.125	0	0	0	0	0	0	0	0.043	0
RNA POLYMERASE	4.359	9.849	13.304	4.472	7.874	11.402	4.583	6.325	8.775	12.369	0.261	0	0	0.242	0.003	0	0.934	0.066	0.001	0
SELENOAMINO ACID METABOLISM	11.446	8.426	9.434	10.863	6.481	9.592	10.344	8.246	11.79	11.358	0.028	0.278	0.175	0.003	0.311	0.001	0.285	0.019	0.058	0
SMALL CELL LUNG CANCER	8.185	19.672	18.028	21.541	16.793	16.613	21.517	10.954	24.145	22.068	0.007	0	0	0	0	0	0	0	0	0
SNARE INTERACTIONS IN VESICULAR TRANSPORT	8.426	15.199	15.524	16.793	13.491	13.266	14.663	7.746	10.247	9.11	0.52	0	0	0	0	0	0	0.632	0.023	0.004
SPHINGOLIPID METABOLISM	5.196	6.856	4.796	7.211	4.899	4.243	5.196	4	8.062	7	0.367	0.29	0.188	0.32	0.084	0.045	0.956	0.947	0.06	0.022
SPLICEOSOME	8.544	11.619	13.304	9.165	8	9.165	3.873	8.246	8.66	11.18	0	0	0	0	0.001	0	0.843	0.742	0	0
STARCH AND SUCROSE METABOLISM	6.083	11	14.663	7.348	8.367	14.071	8.062	16.613	9.434	15.133	0.657	0	0	0.001	0.003	0	0.02	0	0.335	0
STEROID BIOSYNTHESIS	17.407	14.387	3.606	10.488	11.402	18.601	20.857	14.832	15.33	9.22	0.188	0.942	0.095	0.876	0.319	0.031	0.257	0.174	0.963	0.163
STEROID HORMONE BIOSYNTHESIS	9.747	13.675	12.53	11.045	10.954	11.832	9.434	6.481	11	10.536	0.002	0	0	0	0	0	0.518	0.657	0	0
SULFUR METABOLISM	7.28	6.245	11.091	19.545	8	8	19.365	12	20.857	20.421	0.807	0.592	0.032	0	0.415	0.014	0	0.081	0	0
SYSTEMIC LUPUS ERYTHEMATOSUS	8.66	15.588	12.61	14.213	12.49	8.602	10.247	6.782	7.937	9.539	0	0	0	0	0.018	0.067	0	0.395	0.01	0.002
T CELL RECEPTOR SIGNALING PATHWAY	4.359	6.557	12.923	12.329	6.325	15.232	13.964	15.362	12.767	6.083	0.259	0.365	0	0	0.041	0	0	0	0	0.033
TASTE TRANSDUCTION	8.66	13	13	16.673	7.746	10	12.288	9.055	9.327	15.133	0	0	0	0	0.005	0.053	0	0.191	0.129	0.002
TAURINE AND HYPOTAURINE METABOLISM	6.708	12.207	14.866	16.971	9.695	12.806	15.588	9.274	12.845	14.663	0.181	0	0	0	0	0	0	0.311	0.98	0.235
TERPENOID BACKBONE BIOSYNTHESIS	9.539	9.539	12.845	11.576	6.164	5.099	7	8.485	8.062	9.539	0.82	0.492	0.227	0.146	0.37	0.328	0.099	0.067	0.461	0.011
TGF BETA SIGNALING PATHWAY	13.892	17.972	13.82	18.166	11.662	9.798	14.866	7.211	6.856	9.747	0	0	0	0	0.008	0.044	0	0.612	0.007	0.006
THYROID CANCER	7.55	8.062	6.245	7.616	6.782	7.071	13.454	4.69	13.675	11.958	0.001	0.014	0.368	0.002	0.191	0.002	0	0.057	0	0
TIGHT JUNCTION	5.196	13.528	12.767	13.038	11.136	9.274	14.107	7.874	19.365	15.33	0.037	0	0	0	0	0.005	0	0.116	0	0
TOLL LIKE RECEPTOR SIGNALING PATHWAY	10.536	7.937	12.45	14.697	9.381	13.342	14.663	12.41	12.042	8.544	0.574	0.068	0	0	0.362	0	0	0	0	0.126
TRYPTOPHAN METABOLISM	11.358	14.318	9.11	10.296	9.165	9.055	10.344	9.381	13.675	7.141	0.019	0	0	0.793	0.045	0.129	0.084	0.716	0	0.001
TYPE I DIABETES MELLITUS	5	7.81	6.083	8.124	7.616	2.828	6.245	6.481	11.619	7.28	0.281	0.487	0.348	0.004	0.066	0.867	0.055	0.087	0	0.034
TYPE II DIABETES MELLITUS	11.79	16.155	12.45	16.248	7.616	9.165	12.689	11.402	9.434	15.133	0	0	0	0	0.001	0.826	0	0	0.108	0
TYROSINE METABOLISM	12.369	8.544	11.358	14.765	8.832	10.198	5.745	11.489	10.63	13.601	0	0.035	0.206	0	0.097	0	0.648	0.002	0.168	0
UBIQUITIN MEDIATED PROTEOLYSIS	8.426	17.059	14.177	16.673	10.583	7.746	11.705	5.292	6.557	4.583	0.009	0	0	0	0.001	0.012	0.002	0.522	0.607	0.82
VALINE LEUCINE AND ISOLEUCINE BIOSYNTHESIS	6.245	10.05	11.446	9.798	7.874	9.381	7	6.928	10.909	11.533	0.036	0	0	0	0.033	0	0.592	0.048	0.037	0
VALINE LEUCINE AND ISOLEUCINE DEGRADATION	7.81	11	10.05	17.493	4.69	5.099	13.454	6.928	11.446	13.454	0.021	0.014	0.001	0	0.954	0.435	0	0.377	0	0
VASCULAR SMOOTH MUSCLE CONTRACTION	11.091	17.578	16.523	10.198	12.083	12.806	18.466	8.602	22.738	21.048	0	0	0	0	0.003	0	0	0.14	0	0
VASOPRESSIN REGULATED WATER REABSORPTION	11	10.44	7.141	12.41	5.477	7.071	4.796	7.348	4.796	8.544	0	0	0.005	0	0.525	0.031	0.066	0.015	0.338	0
VEGF SIGNALING PATHWAY	6.403	7.937	6.708	6.481	4	10.1	11.358	11.136	12.288	6.245	0.087	0.042	0.002	0.015	0.796	0	0	0	0	0.223
VIBRIO CHOLERAE INFECTION	9.11	10.909	8.888	17.889	4.243	5.292	18.138	4.243	15.78	13.675	0.025	0.005	0.005	0	0.52	0.384	0	0.751	0	0
VIRAL MYOCARDITIS	6.245	11.269	11.18	14.9	7.483	7.348	14.318	4.243	16.031	14.457	0.004	0	0	0	0.05	0.003	0	0.158	0	0
WNT SIGNALING PATHWAY	6.856	10.05	5.916	7.746	8.602	4	10.344	5.292	6.708	7.416	0.962	0.693	0.984	0.287	0.787	0.976	0.435	0.715	0.487	0.308

## Sheet: significant pathways difference
pathways passing cutoff for each comparison Pval<1e-06:
LE-IT ttest	LE-CT ttest	LE-CTpan ttest	LE-CTmvp ttest	IT-CT ttest	IT-CTpan ttest	IT-CTmvp ttest	CT-CTpan ttest	CT-CTmvp ttest	CTpan-CTmvp ttest
CELL CYCLE	ACUTE MYELOID LEUKEMIA	ABC TRANSPORTERS	ACUTE MYELOID LEUKEMIA	ARGININE AND PROLINE METABOLISM	ABC TRANSPORTERS	ACUTE MYELOID LEUKEMIA	AMINO SUGAR AND NUCLEOTIDE SUGAR METABOLISM	ACUTE MYELOID LEUKEMIA	ABC TRANSPORTERS
CHRONIC MYELOID LEUKEMIA	ALANINE ASPARTATE AND GLUTAMATE METABOLISM	ACUTE MYELOID LEUKEMIA	ADHERENS JUNCTION	BASAL TRANSCRIPTION FACTORS	ACUTE MYELOID LEUKEMIA	ALANINE ASPARTATE AND GLUTAMATE METABOLISM	AMINOACYL TRNA BIOSYNTHESIS	ALANINE ASPARTATE AND GLUTAMATE METABOLISM	ALANINE ASPARTATE AND GLUTAMATE METABOLISM
DNA REPLICATION	ALDOSTERONE REGULATED SODIUM REABSORPTION	ADHERENS JUNCTION	ALANINE ASPARTATE AND GLUTAMATE METABOLISM	CALCIUM SIGNALING PATHWAY	AMINO SUGAR AND NUCLEOTIDE SUGAR METABOLISM	ALDOSTERONE REGULATED SODIUM REABSORPTION	B CELL RECEPTOR SIGNALING PATHWAY	ALLOGRAFT REJECTION	ALLOGRAFT REJECTION
ONE CARBON POOL BY FOLATE	ALZHEIMERS DISEASE	ALANINE ASPARTATE AND GLUTAMATE METABOLISM	ALDOSTERONE REGULATED SODIUM REABSORPTION	CELL CYCLE	APOPTOSIS	ALLOGRAFT REJECTION	BUTANOATE METABOLISM	ALZHEIMERS DISEASE	ALZHEIMERS DISEASE
PENTOSE AND GLUCURONATE INTERCONVERSIONS	AMINOACYL TRNA BIOSYNTHESIS	ALDOSTERONE REGULATED SODIUM REABSORPTION	ALLOGRAFT REJECTION	CHRONIC MYELOID LEUKEMIA	B CELL RECEPTOR SIGNALING PATHWAY	APOPTOSIS	CIRCADIAN RHYTHM MAMMAL	APOPTOSIS	AMINO SUGAR AND NUCLEOTIDE SUGAR METABOLISM
PHOSPHATIDYLINOSITOL SIGNALING SYSTEM	AMYOTROPHIC LATERAL SCLEROSIS ALS	ALZHEIMERS DISEASE	AMINOACYL TRNA BIOSYNTHESIS	ENDOCYTOSIS	BASAL TRANSCRIPTION FACTORS	ARGININE AND PROLINE METABOLISM	CYTOKINE CYTOKINE RECEPTOR INTERACTION	ARRHYTHMOGENIC RIGHT VENTRICULAR CARDIOMYOPATHY ARVC	AMINOACYL TRNA BIOSYNTHESIS
PROSTATE CANCER	ANTIGEN PROCESSING AND PRESENTATION	AMINO SUGAR AND NUCLEOTIDE SUGAR METABOLISM	AMYOTROPHIC LATERAL SCLEROSIS ALS	ERBB SIGNALING PATHWAY	BLADDER CANCER	ARRHYTHMOGENIC RIGHT VENTRICULAR CARDIOMYOPATHY ARVC	CYTOSOLIC DNA SENSING PATHWAY	AUTOIMMUNE THYROID DISEASE	ARRHYTHMOGENIC RIGHT VENTRICULAR CARDIOMYOPATHY ARVC
TGF BETA SIGNALING PATHWAY	APOPTOSIS	AMYOTROPHIC LATERAL SCLEROSIS ALS	ANTIGEN PROCESSING AND PRESENTATION	FATTY ACID METABOLISM	BUTANOATE METABOLISM	AUTOIMMUNE THYROID DISEASE	DNA REPLICATION	B CELL RECEPTOR SIGNALING PATHWAY	AUTOIMMUNE THYROID DISEASE
	ARGININE AND PROLINE METABOLISM	APOPTOSIS	APOPTOSIS	FC GAMMA R MEDIATED PHAGOCYTOSIS	CALCIUM SIGNALING PATHWAY	B CELL RECEPTOR SIGNALING PATHWAY	EPITHELIAL CELL SIGNALING IN HELICOBACTER PYLORI INFECTION	BETA ALANINE METABOLISM	BASAL TRANSCRIPTION FACTORS
	AXON GUIDANCE	ARGININE AND PROLINE METABOLISM	ARGININE AND PROLINE METABOLISM	HUNTINGTONS DISEASE	CARDIAC MUSCLE CONTRACTION	BETA ALANINE METABOLISM	FRUCTOSE AND MANNOSE METABOLISM	BIOSYNTHESIS OF UNSATURATED FATTY ACIDS	BETA ALANINE METABOLISM
	BASAL CELL CARCINOMA	AXON GUIDANCE	ARRHYTHMOGENIC RIGHT VENTRICULAR CARDIOMYOPATHY ARVC	METABOLISM OF XENOBIOTICS BY CYTOCHROME P450	CHRONIC MYELOID LEUKEMIA	BIOSYNTHESIS OF UNSATURATED FATTY ACIDS	GLIOMA	BUTANOATE METABOLISM	BIOSYNTHESIS OF UNSATURATED FATTY ACIDS
	BASAL TRANSCRIPTION FACTORS	B CELL RECEPTOR SIGNALING PATHWAY	ASTHMA	MISMATCH REPAIR	CIRCADIAN RHYTHM MAMMAL	BLADDER CANCER	GLYCOLYSIS GLUCONEOGENESIS	CELL ADHESION MOLECULES CAMS	CARDIAC MUSCLE CONTRACTION
	BASE EXCISION REPAIR	BASAL TRANSCRIPTION FACTORS	AUTOIMMUNE THYROID DISEASE	NEUROACTIVE LIGAND RECEPTOR INTERACTION	CITRATE CYCLE TCA CYCLE	BUTANOATE METABOLISM	INSULIN SIGNALING PATHWAY	CHEMOKINE SIGNALING PATHWAY	CELL ADHESION MOLECULES CAMS
	BLADDER CANCER	BETA ALANINE METABOLISM	B CELL RECEPTOR SIGNALING PATHWAY	PANCREATIC CANCER	CYTOSOLIC DNA SENSING PATHWAY	CALCIUM SIGNALING PATHWAY	MAPK SIGNALING PATHWAY	CHRONIC MYELOID LEUKEMIA	CIRCADIAN RHYTHM MAMMAL
	BUTANOATE METABOLISM	BLADDER CANCER	BETA ALANINE METABOLISM	PATHWAYS IN CANCER	ENDOCYTOSIS	CHRONIC MYELOID LEUKEMIA	NEUROTROPHIN SIGNALING PATHWAY	CYTOKINE CYTOKINE RECEPTOR INTERACTION	DILATED CARDIOMYOPATHY
	CALCIUM SIGNALING PATHWAY	BUTANOATE METABOLISM	BIOSYNTHESIS OF UNSATURATED FATTY ACIDS	PROSTATE CANCER	EPITHELIAL CELL SIGNALING IN HELICOBACTER PYLORI INFECTION	CITRATE CYCLE TCA CYCLE	NOD LIKE RECEPTOR SIGNALING PATHWAY	DILATED CARDIOMYOPATHY	DRUG METABOLISM OTHER ENZYMES
	CARDIAC MUSCLE CONTRACTION	CALCIUM SIGNALING PATHWAY	BLADDER CANCER	SMALL CELL LUNG CANCER	FATTY ACID METABOLISM	CYTOKINE CYTOKINE RECEPTOR INTERACTION	OXIDATIVE PHOSPHORYLATION	DORSO VENTRAL AXIS FORMATION	ECM RECEPTOR INTERACTION
	CELL CYCLE	CARDIAC MUSCLE CONTRACTION	BUTANOATE METABOLISM	SNARE INTERACTIONS IN VESICULAR TRANSPORT	FRUCTOSE AND MANNOSE METABOLISM	DRUG METABOLISM OTHER ENZYMES	PORPHYRIN AND CHLOROPHYLL METABOLISM	DRUG METABOLISM OTHER ENZYMES	ERBB SIGNALING PATHWAY
	CHRONIC MYELOID LEUKEMIA	CELL CYCLE	CALCIUM SIGNALING PATHWAY		GAP JUNCTION	ECM RECEPTOR INTERACTION	PRION DISEASES	ECM RECEPTOR INTERACTION	FOCAL ADHESION
	CIRCADIAN RHYTHM MAMMAL	CHRONIC MYELOID LEUKEMIA	CARDIAC MUSCLE CONTRACTION		GLYCOLYSIS GLUCONEOGENESIS	ENDOCYTOSIS	PROXIMAL TUBULE BICARBONATE RECLAMATION	FOCAL ADHESION	FRUCTOSE AND MANNOSE METABOLISM
	CITRATE CYCLE TCA CYCLE	CITRATE CYCLE TCA CYCLE	CELL CYCLE		GLYCOSPHINGOLIPID BIOSYNTHESIS LACTO AND NEOLACTO SERIES	ERBB SIGNALING PATHWAY	RIBOSOME	GLYCINE SERINE AND THREONINE METABOLISM	GLYCINE SERINE AND THREONINE METABOLISM
	COLORECTAL CANCER	COLORECTAL CANCER	CHRONIC MYELOID LEUKEMIA		HUNTINGTONS DISEASE	FATTY ACID METABOLISM	RNA DEGRADATION	GLYCOSAMINOGLYCAN BIOSYNTHESIS CHONDROITIN SULFATE	GLYCOLYSIS GLUCONEOGENESIS
	CYSTEINE AND METHIONINE METABOLISM	COMPLEMENT AND COAGULATION CASCADES	CIRCADIAN RHYTHM MAMMAL		INOSITOL PHOSPHATE METABOLISM	FOCAL ADHESION	STARCH AND SUCROSE METABOLISM	GLYCOSAMINOGLYCAN DEGRADATION	GLYCOSPHINGOLIPID BIOSYNTHESIS LACTO AND NEOLACTO SERIES
	DILATED CARDIOMYOPATHY	CYSTEINE AND METHIONINE METABOLISM	CITRATE CYCLE TCA CYCLE		JAK STAT SIGNALING PATHWAY	GLYCINE SERINE AND THREONINE METABOLISM	T CELL RECEPTOR SIGNALING PATHWAY	GLYCOSPHINGOLIPID BIOSYNTHESIS LACTO AND NEOLACTO SERIES	HEMATOPOIETIC CELL LINEAGE
	DNA REPLICATION	CYTOKINE CYTOKINE RECEPTOR INTERACTION	COMPLEMENT AND COAGULATION CASCADES		LYSINE DEGRADATION	GLYCOSAMINOGLYCAN BIOSYNTHESIS CHONDROITIN SULFATE	TOLL LIKE RECEPTOR SIGNALING PATHWAY	GRAFT VERSUS HOST DISEASE	HYPERTROPHIC CARDIOMYOPATHY HCM
	DRUG METABOLISM CYTOCHROME P450	CYTOSOLIC DNA SENSING PATHWAY	CYTOKINE CYTOKINE RECEPTOR INTERACTION		METABOLISM OF XENOBIOTICS BY CYTOCHROME P450	GLYCOSAMINOGLYCAN BIOSYNTHESIS HEPARAN SULFATE		HEMATOPOIETIC CELL LINEAGE	INSULIN SIGNALING PATHWAY
	DRUG METABOLISM OTHER ENZYMES	DILATED CARDIOMYOPATHY	CYTOSOLIC DNA SENSING PATHWAY		MTOR SIGNALING PATHWAY	GLYCOSAMINOGLYCAN DEGRADATION		HYPERTROPHIC CARDIOMYOPATHY HCM	INTESTINAL IMMUNE NETWORK FOR IGA PRODUCTION
	ECM RECEPTOR INTERACTION	DNA REPLICATION	DNA REPLICATION		NEUROACTIVE LIGAND RECEPTOR INTERACTION	GLYCOSPHINGOLIPID BIOSYNTHESIS LACTO AND NEOLACTO SERIES		INTESTINAL IMMUNE NETWORK FOR IGA PRODUCTION	LEUKOCYTE TRANSENDOTHELIAL MIGRATION
	ENDOCYTOSIS	DRUG METABOLISM CYTOCHROME P450	DORSO VENTRAL AXIS FORMATION		NITROGEN METABOLISM	HEMATOPOIETIC CELL LINEAGE		LEISHMANIA INFECTION	LYSINE DEGRADATION
	ERBB SIGNALING PATHWAY	DRUG METABOLISM OTHER ENZYMES	DRUG METABOLISM CYTOCHROME P450		O GLYCAN BIOSYNTHESIS	HUNTINGTONS DISEASE		LEUKOCYTE TRANSENDOTHELIAL MIGRATION	MTOR SIGNALING PATHWAY
	FATTY ACID METABOLISM	ECM RECEPTOR INTERACTION	DRUG METABOLISM OTHER ENZYMES		P53 SIGNALING PATHWAY	HYPERTROPHIC CARDIOMYOPATHY HCM		MAPK SIGNALING PATHWAY	NATURAL KILLER CELL MEDIATED CYTOTOXICITY
	FC GAMMA R MEDIATED PHAGOCYTOSIS	ENDOCYTOSIS	ECM RECEPTOR INTERACTION		PANCREATIC CANCER	INTESTINAL IMMUNE NETWORK FOR IGA PRODUCTION		NATURAL KILLER CELL MEDIATED CYTOTOXICITY	NICOTINATE AND NICOTINAMIDE METABOLISM
	GAP JUNCTION	EPITHELIAL CELL SIGNALING IN HELICOBACTER PYLORI INFECTION	ENDOCYTOSIS		PATHWAYS IN CANCER	JAK STAT SIGNALING PATHWAY		OOCYTE MEIOSIS	O GLYCAN BIOSYNTHESIS
	GLYCOSAMINOGLYCAN BIOSYNTHESIS HEPARAN SULFATE	ERBB SIGNALING PATHWAY	EPITHELIAL CELL SIGNALING IN HELICOBACTER PYLORI INFECTION		PHOSPHATIDYLINOSITOL SIGNALING SYSTEM	LEISHMANIA INFECTION		PATHOGENIC ESCHERICHIA COLI INFECTION	OXIDATIVE PHOSPHORYLATION
	GLYCOSAMINOGLYCAN DEGRADATION	FATTY ACID METABOLISM	ERBB SIGNALING PATHWAY		PORPHYRIN AND CHLOROPHYLL METABOLISM	LEUKOCYTE TRANSENDOTHELIAL MIGRATION		PATHWAYS IN CANCER	PARKINSONS DISEASE
	GLYCOSPHINGOLIPID BIOSYNTHESIS LACTO AND NEOLACTO SERIES	FC GAMMA R MEDIATED PHAGOCYTOSIS	FATTY ACID METABOLISM		PRION DISEASES	LONG TERM DEPRESSION		PEROXISOME	PATHOGENIC ESCHERICHIA COLI INFECTION
	GNRH SIGNALING PATHWAY	FOCAL ADHESION	FOCAL ADHESION		PROSTATE CANCER	LONG TERM POTENTIATION		PRIMARY IMMUNODEFICIENCY	PEROXISOME
	HISTIDINE METABOLISM	FRUCTOSE AND MANNOSE METABOLISM	FOLATE BIOSYNTHESIS		PROXIMAL TUBULE BICARBONATE RECLAMATION	NATURAL KILLER CELL MEDIATED CYTOTOXICITY		PROPANOATE METABOLISM	PHOSPHATIDYLINOSITOL SIGNALING SYSTEM
	HOMOLOGOUS RECOMBINATION	GALACTOSE METABOLISM	GAP JUNCTION		RIBOSOME	NEUROACTIVE LIGAND RECEPTOR INTERACTION		REGULATION OF ACTIN CYTOSKELETON	PORPHYRIN AND CHLOROPHYLL METABOLISM
	HUNTINGTONS DISEASE	GAP JUNCTION	GLYCINE SERINE AND THREONINE METABOLISM		RNA DEGRADATION	NITROGEN METABOLISM		RENIN ANGIOTENSIN SYSTEM	PRIMARY IMMUNODEFICIENCY
	INOSITOL PHOSPHATE METABOLISM	GLIOMA	GLYCOSAMINOGLYCAN BIOSYNTHESIS HEPARAN SULFATE		SMALL CELL LUNG CANCER	NOTCH SIGNALING PATHWAY		SMALL CELL LUNG CANCER	PRION DISEASES
	JAK STAT SIGNALING PATHWAY	GLYCINE SERINE AND THREONINE METABOLISM	GLYCOSAMINOGLYCAN DEGRADATION		SNARE INTERACTIONS IN VESICULAR TRANSPORT	OOCYTE MEIOSIS		STEROID HORMONE BIOSYNTHESIS	PROPANOATE METABOLISM
	LONG TERM DEPRESSION	GLYCOLYSIS GLUCONEOGENESIS	GLYCOSPHINGOLIPID BIOSYNTHESIS LACTO AND NEOLACTO SERIES		STARCH AND SUCROSE METABOLISM	P53 SIGNALING PATHWAY		SULFUR METABOLISM	PROTEIN EXPORT
	LONG TERM POTENTIATION	GLYCOSAMINOGLYCAN BIOSYNTHESIS HEPARAN SULFATE	GNRH SIGNALING PATHWAY		T CELL RECEPTOR SIGNALING PATHWAY	PANCREATIC CANCER		THYROID CANCER	PROXIMAL TUBULE BICARBONATE RECLAMATION
	LYSINE DEGRADATION	GLYCOSAMINOGLYCAN DEGRADATION	GRAFT VERSUS HOST DISEASE		TAURINE AND HYPOTAURINE METABOLISM	PANTOTHENATE AND COA BIOSYNTHESIS		TIGHT JUNCTION	REGULATION OF ACTIN CYTOSKELETON
	LYSOSOME	GLYCOSPHINGOLIPID BIOSYNTHESIS LACTO AND NEOLACTO SERIES	HEMATOPOIETIC CELL LINEAGE			PARKINSONS DISEASE		VALINE LEUCINE AND ISOLEUCINE DEGRADATION	RENIN ANGIOTENSIN SYSTEM
	MAPK SIGNALING PATHWAY	GNRH SIGNALING PATHWAY	HISTIDINE METABOLISM			PATHOGENIC ESCHERICHIA COLI INFECTION		VASCULAR SMOOTH MUSCLE CONTRACTION	RNA DEGRADATION
	MELANOGENESIS	HISTIDINE METABOLISM	HOMOLOGOUS RECOMBINATION			PATHWAYS IN CANCER		VIBRIO CHOLERAE INFECTION	RNA POLYMERASE
	METABOLISM OF XENOBIOTICS BY CYTOCHROME P450	HOMOLOGOUS RECOMBINATION	HUNTINGTONS DISEASE			PEROXISOME		VIRAL MYOCARDITIS	SMALL CELL LUNG CANCER
	MISMATCH REPAIR	HUNTINGTONS DISEASE	HYPERTROPHIC CARDIOMYOPATHY HCM			PRIMARY IMMUNODEFICIENCY			STARCH AND SUCROSE METABOLISM
	NEUROACTIVE LIGAND RECEPTOR INTERACTION	INOSITOL PHOSPHATE METABOLISM	INOSITOL PHOSPHATE METABOLISM			PROPANOATE METABOLISM			STEROID HORMONE BIOSYNTHESIS
	NOTCH SIGNALING PATHWAY	INSULIN SIGNALING PATHWAY	INTESTINAL IMMUNE NETWORK FOR IGA PRODUCTION			PROSTATE CANCER			SULFUR METABOLISM
	NUCLEOTIDE EXCISION REPAIR	JAK STAT SIGNALING PATHWAY	JAK STAT SIGNALING PATHWAY			PROXIMAL TUBULE BICARBONATE RECLAMATION			TIGHT JUNCTION
	O GLYCAN BIOSYNTHESIS	LEISHMANIA INFECTION	LEISHMANIA INFECTION			PYRUVATE METABOLISM			TYPE II DIABETES MELLITUS
	OLFACTORY TRANSDUCTION	LONG TERM DEPRESSION	LEUKOCYTE TRANSENDOTHELIAL MIGRATION			REGULATION OF ACTIN CYTOSKELETON			VALINE LEUCINE AND ISOLEUCINE BIOSYNTHESIS
	ONE CARBON POOL BY FOLATE	LONG TERM POTENTIATION	LONG TERM DEPRESSION			RENIN ANGIOTENSIN SYSTEM			VASCULAR SMOOTH MUSCLE CONTRACTION
	OTHER GLYCAN DEGRADATION	LYSINE DEGRADATION	LONG TERM POTENTIATION			RETINOL METABOLISM			VIRAL MYOCARDITIS
	P53 SIGNALING PATHWAY	LYSOSOME	LYSOSOME			SMALL CELL LUNG CANCER
	PANCREATIC CANCER	MELANOGENESIS	MELANOGENESIS			SNARE INTERACTIONS IN VESICULAR TRANSPORT
	PATHOGENIC ESCHERICHIA COLI INFECTION	METABOLISM OF XENOBIOTICS BY CYTOCHROME P450	METABOLISM OF XENOBIOTICS BY CYTOCHROME P450			SULFUR METABOLISM
	PATHWAYS IN CANCER	MISMATCH REPAIR	MISMATCH REPAIR			T CELL RECEPTOR SIGNALING PATHWAY
	PENTOSE AND GLUCURONATE INTERCONVERSIONS	NATURAL KILLER CELL MEDIATED CYTOTOXICITY	NATURAL KILLER CELL MEDIATED CYTOTOXICITY			THYROID CANCER
	PHOSPHATIDYLINOSITOL SIGNALING SYSTEM	NEUROACTIVE LIGAND RECEPTOR INTERACTION	NEUROACTIVE LIGAND RECEPTOR INTERACTION			TIGHT JUNCTION
	PORPHYRIN AND CHLOROPHYLL METABOLISM	NITROGEN METABOLISM	NITROGEN METABOLISM			VALINE LEUCINE AND ISOLEUCINE DEGRADATION
	PPAR SIGNALING PATHWAY	NOTCH SIGNALING PATHWAY	NOTCH SIGNALING PATHWAY			VASCULAR SMOOTH MUSCLE CONTRACTION
	PROSTATE CANCER	NUCLEOTIDE EXCISION REPAIR	NUCLEOTIDE EXCISION REPAIR			VIBRIO CHOLERAE INFECTION
	PROXIMAL TUBULE BICARBONATE RECLAMATION	O GLYCAN BIOSYNTHESIS	O GLYCAN BIOSYNTHESIS			VIRAL MYOCARDITIS
	PYRIMIDINE METABOLISM	OLFACTORY TRANSDUCTION	OLFACTORY TRANSDUCTION
	RIBOFLAVIN METABOLISM	ONE CARBON POOL BY FOLATE	ONE CARBON POOL BY FOLATE
	RNA DEGRADATION	OTHER GLYCAN DEGRADATION	OTHER GLYCAN DEGRADATION
	SMALL CELL LUNG CANCER	P53 SIGNALING PATHWAY	OXIDATIVE PHOSPHORYLATION
	SNARE INTERACTIONS IN VESICULAR TRANSPORT	PANCREATIC CANCER	P53 SIGNALING PATHWAY
	SPLICEOSOME	PATHOGENIC ESCHERICHIA COLI INFECTION	PANCREATIC CANCER
	STEROID HORMONE BIOSYNTHESIS	PATHWAYS IN CANCER	PARKINSONS DISEASE
	SYSTEMIC LUPUS ERYTHEMATOSUS	PENTOSE AND GLUCURONATE INTERCONVERSIONS	PATHOGENIC ESCHERICHIA COLI INFECTION
	TASTE TRANSDUCTION	PHOSPHATIDYLINOSITOL SIGNALING SYSTEM	PATHWAYS IN CANCER
	TAURINE AND HYPOTAURINE METABOLISM	PORPHYRIN AND CHLOROPHYLL METABOLISM	PENTOSE AND GLUCURONATE INTERCONVERSIONS
	TGF BETA SIGNALING PATHWAY	PROPANOATE METABOLISM	PEROXISOME
	TIGHT JUNCTION	PROSTATE CANCER	PHOSPHATIDYLINOSITOL SIGNALING SYSTEM
	TRYPTOPHAN METABOLISM	PROXIMAL TUBULE BICARBONATE RECLAMATION	PORPHYRIN AND CHLOROPHYLL METABOLISM
	TYPE II DIABETES MELLITUS	PYRIMIDINE METABOLISM	PPAR SIGNALING PATHWAY
	UBIQUITIN MEDIATED PROTEOLYSIS	RENAL CELL CARCINOMA	PRIMARY IMMUNODEFICIENCY
	VASCULAR SMOOTH MUSCLE CONTRACTION	RIBOSOME	PROSTATE CANCER
		RNA DEGRADATION	PROTEASOME
		RNA POLYMERASE	PROXIMAL TUBULE BICARBONATE RECLAMATION
		SMALL CELL LUNG CANCER	PYRIMIDINE METABOLISM
		SNARE INTERACTIONS IN VESICULAR TRANSPORT	PYRUVATE METABOLISM
		SPLICEOSOME	REGULATION OF ACTIN CYTOSKELETON
		STARCH AND SUCROSE METABOLISM	RENIN ANGIOTENSIN SYSTEM
		STEROID HORMONE BIOSYNTHESIS	RIG I LIKE RECEPTOR SIGNALING PATHWAY
		SYSTEMIC LUPUS ERYTHEMATOSUS	SMALL CELL LUNG CANCER
		T CELL RECEPTOR SIGNALING PATHWAY	SNARE INTERACTIONS IN VESICULAR TRANSPORT
		TASTE TRANSDUCTION	SULFUR METABOLISM
		TAURINE AND HYPOTAURINE METABOLISM	SYSTEMIC LUPUS ERYTHEMATOSUS
		TGF BETA SIGNALING PATHWAY	TASTE TRANSDUCTION
		TOLL LIKE RECEPTOR SIGNALING PATHWAY	TAURINE AND HYPOTAURINE METABOLISM
		UBIQUITIN MEDIATED PROTEOLYSIS	TGF BETA SIGNALING PATHWAY
		VALINE LEUCINE AND ISOLEUCINE BIOSYNTHESIS	TOLL LIKE RECEPTOR SIGNALING PATHWAY
		VASCULAR SMOOTH MUSCLE CONTRACTION	TYPE II DIABETES MELLITUS
		VIRAL MYOCARDITIS	UBIQUITIN MEDIATED PROTEOLYSIS
			VALINE LEUCINE AND ISOLEUCINE DEGRADATION
			VASOPRESSIN REGULATED WATER REABSORPTION
			VIBRIO CHOLERAE INFECTION
			VIRAL MYOCARDITIS

## Sheet: Correlation
Pearson Correlation of PD with -log10(p-adjust) of t-test
	Cor	Pval
LE-IT	0.54492	1.82617e-15
LE-CT	0.83087	1.07825e-47
LE-CTpan	0.81981	1.89512e-45
LE-CTmvp	0.83137	8.43535e-48
IT-CT	0.73095	1.09371e-31
IT-CTpan	0.74871	5.72061e-34
IT-CTmvp	0.76268	6.67899e-36
CT-CTpan	0.77917	2.3154e-38
CT-CTmvp	0.83137	8.43685e-48
CTpan-CTmvp	0.77016	5.43308e-37

## Sheet: Global Distribution Distance
Initial global distribution distance between pair of locations
	(mean PDD, std (PDD), GDD)
	PDD= pathway distribution distance
	GDD=global distribution distance
	std=standard deviation
	NP=number of pathways that have statistically significant differences
		LE	IT	CT	Ctpan	CTmvp
(mean PDD, std (PDD), GDD)	LE		(8.3,2.7,1505.6)	(12.2,3.9,2212.5)	(11.8,3.9,2149.4)	(13.1,4.4,2378.3)
NP			8	83	100	104
	IT			(9.6,3,1739)	(10.4,3.6,1898.5)	(11.8,4.2,2148)
NP				18	45	67
	CT				(9.4,3.1,1713.8)	(11.3,4.1,2050.2)
NP					25	49
	Ctpan					(11.2,4.4,2029.4)
NP						57
	CTmvp

## Sheet: Permutation test of GDD
Permutation test
Normalization method used: mean
Comparison between GDD	Pval
LE_IT	3.43195e-06
LE_CT	0.0283398
LE_CTpan	6.23492e-05
LE_CTmvp	8.43004e-06
IT_CT	4.61051e-05
IT_CTpan	4.22113e-09
IT_CTmvp	1.15876e-13
CT_CTpan	0.00030323
CT_CTmvp	1.46228e-08
CTpan_CTmvp	6.30978e-09
