# Supplementary material for: Computational modeling demonstrates that glioblastoma cells can survive spatial environmental challenges through exploratory adaptation
Source: Nat Commun. 2019 Dec 13;10:5704. doi: 10.1038/s41467-019-13726-w (PMC6911112; doi:10.1038/s41467-019-13726-w)
Supplement: Supplementary file 5 — Supplementary Data 2 [file 41467_2019_13726_MOESM5_ESM.xlsx]

## Sheet: Read me
Computational modeling demonstrates that glioblastoma cells can survive spatial environmental challenges through exploratory adaptation
Orieta Celiku1, Mark R. Gilbert1, Orit Lavi2*
Supplementary Table 2: Exploratory adaptation
sheet1	Intrinsic Pathway distance between t=[0,1000] & t-test
sheet2	Intrinsic Pathways passing cutoff for each comparison Pval<1e-03:
sheet3	Intrinsic Correlation between PD and t-test
sheet4	Intrinsic global distribution distance between t=1000 and t=0
sheet5	Exploratory model - GD results
sheet6	Permutation test of GD
sheet7	Intermediate phenotypes, dj>0, D=0.1
sheet8	Discretizing the continuous phenotype trajectories (a therapeutic roadmap)
Intrinsic model t=[0,1000] - no exploratory adaptation ability
cellular tumor (CT), leading edge (LE), infiltrating tumor (IT), pseudopalisading region around necrosis (CTpan), and microvascular proliferation (CTmvp)
PD= pathway distance to 10-90th target phenotype
GD=global distance
NP=number of pathways that have statistically significant differences

## Sheet: Intrinsic model PD & t-test 
Distance of pathways per location between final and step 1
Pathway Distribution Distance and (unpaired, two-sided) t-test (BH-adjusted) p-values:
pathway	LE distance	IT distance	CT distance	CTpan distance	CTmvp distance	LE t-test	IT t-test	CT t-test	CTpan t-test	CTmvp t-test
ABC TRANSPORTERS	8.37	8.37	8	7.48	8.49	0.401	0.232	0.957	0.983	0.461
ACUTE MYELOID LEUKEMIA	13.04	14.9	15.03	12.49	12	0	0	0	0.002	0
ADHERENS JUNCTION	13.71	8.37	10.86	10.86	11.14	0	0.051	0	0	0.001
ADIPOCYTOKINE SIGNALING PATHWAY	13.71	8.25	14.63	13.78	10.86	0.02	0.004	0	0.005	0
ALANINE ASPARTATE AND GLUTAMATE METABOLISM	8.6	9.49	6	7.07	5.83	0.002	0.098	0.817	0.983	0.681
ALDOSTERONE REGULATED SODIUM REABSORPTION	4.47	7.07	7.87	5.1	10.1	0.629	0.871	0.241	0.994	0
ALLOGRAFT REJECTION	4.69	4.69	4.9	5.1	6	0.961	0.871	0.957	0.983	0.654
ALPHA LINOLENIC ACID METABOLISM	12.57	7.87	8.25	4.9	4.69	0.961	0.942	0.957	0.994	0.656
ALZHEIMERS DISEASE	6.63	10.1	4.69	2.83	9.06	0.11	0.442	0.957	0.983	0.384
AMINO SUGAR AND NUCLEOTIDE SUGAR METABOLISM	4.47	4.47	5.83	3.46	5.29	0.789	0.848	0.907	0.912	0.358
AMINOACYL TRNA BIOSYNTHESIS	7.75	8	8.37	5.66	7.62	0.006	0.696	0.957	0.994	0.867
AMYOTROPHIC LATERAL SCLEROSIS ALS	6.32	6.16	5.66	12.17	8.37	0.033	0.761	0.928	0.002	0.656
ANTIGEN PROCESSING AND PRESENTATION	4.9	8.37	9.06	5.48	6.16	0.706	0.966	0.957	0.296	0.407
APOPTOSIS	10	7.62	9.9	8.72	9.8	0.404	0.271	0.161	0.164	0.002
ARACHIDONIC ACID METABOLISM	6	6.78	7.21	4.9	6.48	0.164	0.517	0.885	0.853	0.259
ARGININE AND PROLINE METABOLISM	7.87	8.12	5.66	5.29	7.21	0.019	0.073	0.928	0.983	0.52
ARRHYTHMOGENIC RIGHT VENTRICULAR CARDIOMYOPATHY ARVC	3.16	6.63	5.66	9.9	7.62	0.921	0.964	0.825	0.004	0.19
ASTHMA	5.29	6	4.47	5.29	4.24	0.949	0.89	0.957	0.983	0.777
AUTOIMMUNE THYROID DISEASE	6	7.21	6.63	5.48	8.6	0.961	0.871	0.957	0.983	0.656
AXON GUIDANCE	5.1	5.66	4.69	4.24	3.74	0.921	0.421	0.928	0.983	0.62
B CELL RECEPTOR SIGNALING PATHWAY	10.95	11.22	14.28	8.25	14.97	0	0.001	0.028	0.343	0
BASAL CELL CARCINOMA	6.32	11.49	7.75	7.87	11.31	0.119	0.219	0.168	0	0.001
BASAL TRANSCRIPTION FACTORS	10	9.27	11.58	8.12	16.12	0.049	0	0.017	0.019	0
BASE EXCISION REPAIR	8.49	5.29	7.75	5.48	8.25	0.977	0.893	0.928	0.754	0.463
BETA ALANINE METABOLISM	15.3	8.49	3.46	2	4.69	0	0.15	0.907	0.992	0.595
BIOSYNTHESIS OF UNSATURATED FATTY ACIDS	6.16	7.62	6.16	5.29	9.17	0.069	0.302	0.957	0.983	0.374
BLADDER CANCER	5.29	6.78	12.25	9.8	11.05	0.431	0.094	0.026	0.01	0
BUTANOATE METABOLISM	8.25	8.37	7.35	7.75	6	0.007	0.073	0.907	0.669	0.648
CALCIUM SIGNALING PATHWAY	13.27	9.17	2.45	9.38	14.49	0	0.175	0.928	0.047	0.128
CARDIAC MUSCLE CONTRACTION	11.58	8.72	8.94	2.83	4	0	0.223	0.886	0.983	0.28
CELL ADHESION MOLECULES CAMS	6.93	7.48	6	4.69	6.63	0.072	0.042	0.574	0.994	0.03
CELL CYCLE	4.47	7.48	10.1	8.25	17.26	0.611	0.073	0.012	0.059	0
CHEMOKINE SIGNALING PATHWAY	2	7.21	14.21	9.49	12.41	0.855	0.725	0.074	0.498	0.005
CHRONIC MYELOID LEUKEMIA	9.06	15.17	14.35	14.21	15.94	0.001	0	0	0	0
CIRCADIAN RHYTHM MAMMAL	15.17	12.88	14.21	12.65	11.14	0	0.244	0	0.284	0.342
CITRATE CYCLE TCA CYCLE	12.73	7.48	7.07	6.63	4	0	0.223	0.957	0.983	0.885
COLORECTAL CANCER	13.86	14.35	16.73	13.56	17.03	0	0	0	0	0
COMPLEMENT AND COAGULATION CASCADES	3.46	5.83	6.63	4.24	9.17	0.94	0.742	0.928	0.983	0.4
CYSTEINE AND METHIONINE METABOLISM	8.6	10.39	7.35	9.27	15.43	0.107	0.869	0.957	0.983	0.389
CYTOKINE CYTOKINE RECEPTOR INTERACTION	4.24	3.16	4.69	2.83	7.21	0.823	0.825	0.957	0.983	0.393
CYTOSOLIC DNA SENSING PATHWAY	8.25	7.87	9.06	10.77	7.07	0.022	0.025	0.012	0.277	0.035
DILATED CARDIOMYOPATHY	14.49	8	8.37	3.74	9.17	0	0.042	0.886	0.983	0.074
DNA REPLICATION	9.06	9.59	13.56	10.68	14.9	0.369	0.325	0.053	0.332	0.002
DORSO VENTRAL AXIS FORMATION	13.42	11.58	11.75	8.83	11.05	0	0	0.003	0.008	0.565
DRUG METABOLISM CYTOCHROME P450	6.63	6.93	6	6.48	7.35	0.212	0.561	0.928	0.332	0.906
DRUG METABOLISM OTHER ENZYMES	4.24	4.69	3.46	4	3.16	0.911	0.871	0.957	0.994	0.327
ECM RECEPTOR INTERACTION	4.47	5.48	3.46	6.16	8.6	0.855	0.879	0.957	0.983	0.009
ENDOCYTOSIS	15.94	8.49	4.9	4.9	9.9	0	0.079	0.609	0.915	0.006
ENDOMETRIAL CANCER	13.56	10.1	12	10.77	12.73	0	0.002	0	0	0.002
EPITHELIAL CELL SIGNALING IN HELICOBACTER PYLORI INFECTION	13.11	7.07	11.58	8.94	12.88	0.029	0.28	0.001	0.012	0
ERBB SIGNALING PATHWAY	9.49	9.27	15.23	5.83	15.68	0.003	0.268	0	0.983	0
ETHER LIPID METABOLISM	6.32	7.07	5.1	7.75	9.49	0.284	0.325	0.866	0.983	0.47
FATTY ACID METABOLISM	9.7	8.72	6.16	5.29	7.87	0.016	0.21	0.957	0.983	0.56
FC EPSILON RI SIGNALING PATHWAY	5.29	3.74	10.95	7.48	7.21	0.892	0.994	0.506	0.053	0.047
FC GAMMA R MEDIATED PHAGOCYTOSIS	10.2	6.32	7.62	7.87	2.45	0.031	0.112	0.92	0.983	0.843
FOCAL ADHESION	3.46	7.07	7.48	2.45	4.47	0.511	0.871	0.885	0.994	0.478
FOLATE BIOSYNTHESIS	4.9	5.29	7.75	6.63	5.48	0.902	0.994	0.957	0.992	0.813
FRUCTOSE AND MANNOSE METABOLISM	4	6	4	5.29	9.06	0.163	0.572	0.957	0.994	0.641
GALACTOSE METABOLISM	4.9	4.69	6	4	6.16	0.917	0.871	0.928	0.983	0.588
GAP JUNCTION	9.7	10.49	7.21	2	5.1	0.019	0.279	0.967	0.983	0.333
GLIOMA	6.63	7.87	8.6	6.93	10.86	0.048	0.244	0.017	0.008	0.19
GLUTATHIONE METABOLISM	6.16	8	6.48	5.29	6.93	0.167	0.232	0.928	0.983	0.271
GLYCEROLIPID METABOLISM	6.78	6.78	7.07	4.47	4.9	0.123	0.448	0.869	0.957	0.439
GLYCEROPHOSPHOLIPID METABOLISM	6.32	6	5.83	7.35	5.66	0.069	0.244	0.761	0.983	0.327
GLYCINE SERINE AND THREONINE METABOLISM	8.72	5.48	5.29	3.46	4.69	0.157	0.117	0.907	0.983	0.259
GLYCOLYSIS GLUCONEOGENESIS	4	6.48	6.32	6	4.24	0.657	0.871	0.957	0.819	0.688
GLYCOSAMINOGLYCAN BIOSYNTHESIS CHONDROITIN SULFATE	9.9	6	6.32	6.63	5.83	0.079	0.202	0.697	0.983	0.284
GLYCOSAMINOGLYCAN BIOSYNTHESIS HEPARAN SULFATE	8.83	8	6.16	7.62	8.72	0.084	0.572	0.957	0.983	0.654
GLYCOSAMINOGLYCAN BIOSYNTHESIS KERATAN SULFATE	5.83	7.75	4.69	6	10.39	0.284	0.244	0.886	0.983	0.106
GLYCOSAMINOGLYCAN DEGRADATION	4.69	4.47	4.47	5.29	6.63	0.921	0.987	0.957	0.994	0.572
GLYCOSPHINGOLIPID BIOSYNTHESIS GANGLIO SERIES	7.07	6.32	5.48	9.9	5.83	0.143	0.215	0.928	0.983	0.343
GLYCOSPHINGOLIPID BIOSYNTHESIS GLOBO SERIES	8.37	7.07	3.46	5.66	7.48	0.003	0.171	0.957	0.994	0.391
GLYCOSPHINGOLIPID BIOSYNTHESIS LACTO AND NEOLACTO SERIES	10.77	10.39	5.29	6.16	5.66	0	0.175	0.869	0.983	0.902
GLYCOSYLPHOSPHATIDYLINOSITOL GPI ANCHOR BIOSYNTHESIS	11.14	7.75	6.63	10.39	5.29	0.886	0.848	0.957	0.983	0.892
GNRH SIGNALING PATHWAY	6.16	3.16	9.38	2.83	12.57	0.718	0.871	0.008	0.853	0.003
GRAFT VERSUS HOST DISEASE	2.83	4	4.69	4.47	4.24	0.961	0.919	0.992	0.994	0.721
HEDGEHOG SIGNALING PATHWAY	6.48	4.9	6.16	7.87	9.8	0.893	0.871	0.886	0.091	0.014
HEMATOPOIETIC CELL LINEAGE	4	5.83	2.45	4	5.83	0.949	0.9	0.957	0.983	0.374
HISTIDINE METABOLISM	8.25	8.6	7.48	15.43	9.27	0.431	0.865	0.957	0.708	0.942
HOMOLOGOUS RECOMBINATION	7.35	8	9.17	8.72	8.12	0.003	0.895	0.609	0.164	0.017
HUNTINGTONS DISEASE	17.09	18.81	12.49	13.78	16.37	0	0	0	0	0
HYPERTROPHIC CARDIOMYOPATHY HCM	11.83	6.16	4.24	2.83	9.38	0.002	0.232	0.957	0.983	0.107
INOSITOL PHOSPHATE METABOLISM	8.94	10.58	9.17	5.29	8.37	0	0.098	0.45	0.994	0.07
INSULIN SIGNALING PATHWAY	6.48	8.25	14.35	7.07	14.9	0.899	0.6	0.006	0.332	0
INTESTINAL IMMUNE NETWORK FOR IGA PRODUCTION	4.69	5.83	3.46	3.74	6.93	0.911	0.871	0.957	0.994	0.557
JAK STAT SIGNALING PATHWAY	16.31	9.7	12	9.27	9.7	0	0.011	0.006	0.032	0
LEISHMANIA INFECTION	4	7.35	8.94	6.16	11.22	0.718	0.179	0.125	0.593	0
LEUKOCYTE TRANSENDOTHELIAL MIGRATION	3.46	8.49	3.74	7.35	5.83	0.681	0.696	0.957	0.713	0.654
LINOLEIC ACID METABOLISM	12.57	7.87	8.25	4.9	4.69	0.961	0.942	0.957	0.994	0.656
LONG TERM DEPRESSION	9.9	7.35	7.75	6.63	6.63	0.06	0.378	0.967	0.994	0.245
LONG TERM POTENTIATION	5.48	6.16	7.35	6.78	14.28	0.855	0.966	0.483	0.983	0.001
LYSINE DEGRADATION	9.27	8.6	5.29	7.07	12.81	0.007	0.871	0.957	0.983	0.867
LYSOSOME	3.16	6	4.47	5.66	5.1	0.815	0.848	0.924	0.994	0.4
MAPK SIGNALING PATHWAY	2	6.63	15.62	9.27	11.22	0.961	0.073	0.001	0.023	0
MATURITY ONSET DIABETES OF THE YOUNG	12.57	11.58	12.96	9.7	13.64	0	0.244	0	0	0
MELANOGENESIS	9.59	7.21	10.77	11.49	13.71	0.001	0.842	0.039	0.001	0.004
MELANOMA	8.25	7.07	6.63	10.95	10.68	0.025	0.588	0.083	0	0.001
METABOLISM OF XENOBIOTICS BY CYTOCHROME P450	7.21	10.1	7.35	8.12	3.46	0.056	0.295	0.957	0.912	0.813
MISMATCH REPAIR	6	8.12	9.7	7.07	4.9	0.921	0.302	0.957	0.957	0.161
MTOR SIGNALING PATHWAY	4.69	4	9.49	8.83	8.94	0.759	0.763	0.399	0.983	0.083
N GLYCAN BIOSYNTHESIS	8.6	7.35	7.48	5.29	6.16	0.002	0.061	0.589	0.708	0.065
NATURAL KILLER CELL MEDIATED CYTOTOXICITY	8.72	7.48	8.37	5.83	5.48	0.001	0.788	0.886	0.983	0.65
NEUROACTIVE LIGAND RECEPTOR INTERACTION	10.86	7.75	5.1	6.78	6.16	0.002	0.244	0.907	0.036	0.942
NEUROTROPHIN SIGNALING PATHWAY	5.29	9.17	13.56	13.34	15.62	0.224	0	0	0.197	0
NICOTINATE AND NICOTINAMIDE METABOLISM	4	6.48	8.25	5.48	5.29	0.404	0.261	0.797	0.983	0.565
NITROGEN METABOLISM	6.93	10.39	5.66	8.25	5.83	0.049	0.057	0.815	0.983	0.496
NOD LIKE RECEPTOR SIGNALING PATHWAY	11.83	6.93	8.94	8	9.49	0.035	0.249	0.009	0.238	0
NON HOMOLOGOUS END JOINING	12.25	10.2	9.7	10.1	8	0.025	0.837	0.483	0.983	0.994
NON SMALL CELL LUNG CANCER	16.37	12.08	13.49	10	10.68	0	0	0	0.02	0
NOTCH SIGNALING PATHWAY	13.27	10	11.92	11.14	12.41	0	0.001	0	0	0.001
NUCLEOTIDE EXCISION REPAIR	8.94	6.32	8.6	7.87	10.1	0.002	0.232	0.888	0.033	0
O GLYCAN BIOSYNTHESIS	7.62	9.8	4.9	6	6.78	0.035	0.561	0.968	0.708	0.572
OLFACTORY TRANSDUCTION	11.49	8.37	4	5.83	6.93	0.094	0.244	0.967	0.569	0.413
ONE CARBON POOL BY FOLATE	6.16	5.1	8.6	6.16	4	0.404	0.966	0.957	0.983	0.595
OOCYTE MEIOSIS	4.69	8.12	4.9	7.07	5.83	0.069	0.112	0.554	0.839	0.959
OTHER GLYCAN DEGRADATION	4.47	6.78	6.48	3.46	4	0.921	0.891	0.928	0.983	0.654
OXIDATIVE PHOSPHORYLATION	9.06	8	6.32	4.24	9.27	0.026	0.225	0.87	0.994	0.162
P53 SIGNALING PATHWAY	3.46	6.32	11.75	6.48	5.83	0.281	0.941	0.957	0.748	0.588
PANCREATIC CANCER	3.46	12.73	15.94	17.55	16.79	0.731	0	0	0	0
PANTOTHENATE AND COA BIOSYNTHESIS	4.47	4.9	6.78	4	4.69	0.826	0.966	0.957	0.983	0.838
PARKINSONS DISEASE	8.6	8	5.83	6.32	6.16	0.188	0.28	0.886	0.983	0.28
PATHOGENIC ESCHERICHIA COLI INFECTION	6.63	6.78	9.9	7.35	7.48	0.731	0.871	0.12	0.998	0.4
PATHWAYS IN CANCER	17.26	18.81	16.73	17.94	18.81	0	0	0	0	0
PENTOSE AND GLUCURONATE INTERCONVERSIONS	5.1	5.83	4	7.35	5.48	0.431	0.987	0.967	0.994	0.654
PENTOSE PHOSPHATE PATHWAY	7.75	4.9	6.78	3.74	5.1	0.261	0.45	0.859	0.983	0.426
PEROXISOME	6.16	7.35	6.32	3.46	4.69	0.397	0.325	0.907	0.983	0.641
PHENYLALANINE METABOLISM	11.4	14.28	6.93	7.87	11.83	0.016	0.051	0.886	0.302	0.361
PHOSPHATIDYLINOSITOL SIGNALING SYSTEM	12	8.37	6	7.21	8.49	0	0.123	0.472	0.957	0.188
PORPHYRIN AND CHLOROPHYLL METABOLISM	5.1	6.93	4.24	6.16	4.24	0.673	0.871	0.957	0.983	0.795
PPAR SIGNALING PATHWAY	15.43	9.7	11.92	9.06	11.49	0	0	0.002	0.03	0.974
PRIMARY BILE ACID BIOSYNTHESIS	3.74	6	4.9	4	4.47	0.601	0.848	0.967	0.994	0.813
PRIMARY IMMUNODEFICIENCY	7.87	9.59	10	6.78	6.16	0.048	0.921	0.62	0.072	0.544
PRION DISEASES	10	7.35	11.66	8.37	12.81	0.001	0.112	0.002	0.983	0
PROGESTERONE MEDIATED OOCYTE MATURATION	13.93	6	8.37	6.16	6.48	0	0.271	0.967	0.364	0.074
PROPANOATE METABOLISM	7.35	7.87	8.83	5.48	5.48	0.431	0.18	0.886	0.915	0.588
PROSTATE CANCER	13.27	11.14	14.63	12.88	12.65	0	0	0	0	0
PROTEASOME	9.27	4.47	5.29	5.83	6.93	0.633	0.987	0.967	0.983	0.681
PROTEIN EXPORT	6.48	8.83	4.69	5.1	5.29	0.871	0.919	0.957	0.983	0.867
PROXIMAL TUBULE BICARBONATE RECLAMATION	8.72	8	4.9	3.74	8	0.005	0.219	0.886	0.465	0.654
PURINE METABOLISM	8.49	6.93	7.62	5.48	8.6	0.001	0.061	0.928	0.994	0.013
PYRIMIDINE METABOLISM	8.49	8.37	7.87	4.47	10.68	0.001	0.092	0.743	0.983	0.001
PYRUVATE METABOLISM	9.38	6.63	6.48	6	6	0.002	0.28	0.957	0.957	0.654
REGULATION OF ACTIN CYTOSKELETON	3.46	9.17	6	4.24	12.88	0.73	0.193	0.957	0.994	0.002
RENAL CELL CARCINOMA	14.28	14.14	13.27	7.75	13.49	0	0	0	0.88	0.033
RENIN ANGIOTENSIN SYSTEM	10.1	11.66	5.83	15.3	6.16	0.362	0.761	0.957	0.007	0.364
RETINOL METABOLISM	6.32	5.66	4.69	4.47	8.6	0.159	0.232	0.957	0.983	0.829
RIBOFLAVIN METABOLISM	10.95	13.11	12.81	11.58	6.63	0.578	0.994	0.812	0.983	0.906
RIBOSOME	4.9	6.48	5.48	6.48	7.35	0.303	0.871	0.928	0.983	0.656
RIG I LIKE RECEPTOR SIGNALING PATHWAY	4.9	7.48	10.86	10.86	13.78	0.401	0.057	0.006	0.003	0
RNA DEGRADATION	10.86	7.48	10.58	8.6	13.71	0	0.001	0	0.994	0.183
RNA POLYMERASE	12.25	9.38	8.25	3.16	10.2	0	0	0.288	0.983	0
SELENOAMINO ACID METABOLISM	7.87	5.48	4.24	5.29	15.81	0.366	0.089	0.886	0.994	0.001
SMALL CELL LUNG CANCER	15.1	12.49	15.49	14.7	18.81	0	0	0	0	0
SNARE INTERACTIONS IN VESICULAR TRANSPORT	12.08	10.95	5.48	6.78	4.47	0.008	0.003	0.957	0.983	0.259
SPHINGOLIPID METABOLISM	5.83	5.29	4	4	4.47	0.095	0.232	0.886	0.983	0.384
SPLICEOSOME	4.9	7.07	8.25	9.59	7.48	0.541	0.223	0.531	0.983	0
STARCH AND SUCROSE METABOLISM	6	6.48	3.46	4.24	6.63	0.404	0.932	0.957	0.708	0.681
STEROID BIOSYNTHESIS	2.83	10.49	13.11	11.92	11.92	0.823	0.743	0.886	0.853	0.681
STEROID HORMONE BIOSYNTHESIS	9.06	6.93	4.47	3.16	5.29	0.094	0.403	0.967	0.983	0.601
SULFUR METABOLISM	7.87	8.12	8.6	9.27	9.06	0.973	0.871	0.957	0.983	0.003
SYSTEMIC LUPUS ERYTHEMATOSUS	6	4.9	7.62	5.29	4.9	0.401	0.871	0.957	0.593	0.354
T CELL RECEPTOR SIGNALING PATHWAY	10.77	9.9	15.75	12.33	13.27	0	0	0.002	0	0
TASTE TRANSDUCTION	7.07	5.66	5.66	5.29	8.25	0.046	0.351	0.957	0.983	0.688
TAURINE AND HYPOTAURINE METABOLISM	10.39	6.48	6	7.75	14.07	0.043	0.258	0.957	0.983	0.319
TERPENOID BACKBONE BIOSYNTHESIS	8.6	7.87	8.72	6.32	6.78	0.911	0.871	0.957	0.994	0.829
TGF BETA SIGNALING PATHWAY	9.8	13.78	19.08	11.75	18.71	0.08	0	0	0	0
THYROID CANCER	14.21	11.05	14.56	14.21	14.63	0	0	0	0	0
TIGHT JUNCTION	5.83	4.47	8.49	8.94	4.69	0.481	0.42	0.125	0.994	0.485
TOLL LIKE RECEPTOR SIGNALING PATHWAY	4.69	6.16	11.58	8.37	13.56	0.586	0.22	0.007	0.053	0
TRYPTOPHAN METABOLISM	7.07	7.48	4	4.47	7.07	0.072	0.742	0.957	0.983	0.813
TYPE I DIABETES MELLITUS	5.29	5.1	4.9	4.69	4.9	0.578	0.422	0.957	0.994	0.565
TYPE II DIABETES MELLITUS	10	9.49	9.27	4.9	9.8	0.009	0.561	0.003	0.708	0
TYROSINE METABOLISM	8	10.1	5.83	8	9.27	0.018	0.051	0.928	0.489	0.291
UBIQUITIN MEDIATED PROTEOLYSIS	14.7	11.31	11.31	11.58	13.93	0	0	0	0	0
VALINE LEUCINE AND ISOLEUCINE BIOSYNTHESIS	5.29	4.69	5.66	6.48	4.69	0.578	0.993	0.967	0.994	0.867
VALINE LEUCINE AND ISOLEUCINE DEGRADATION	12.96	6	6.93	6.48	5.48	0.005	0.295	0.928	0.983	0.466
VASCULAR SMOOTH MUSCLE CONTRACTION	10.77	10.58	5.66	2.83	11.58	0.029	0.079	0.87	0.994	0.342
VASOPRESSIN REGULATED WATER REABSORPTION	9.38	8.94	11.22	13.19	11.75	0.003	0.08	0.786	0.008	0.245
VEGF SIGNALING PATHWAY	11.92	7.87	6.48	7.21	7.87	0.001	0.625	0.957	0.489	0.067
VIBRIO CHOLERAE INFECTION	5.66	7.75	7.07	3.46	9.49	0.148	0.066	0.622	0.992	0.002
VIRAL MYOCARDITIS	6.32	4.9	4	5.66	2.45	0.917	0.9	0.957	0.983	0.813
WNT SIGNALING PATHWAY	14.63	10.77	15.94	12.88	16.25	0	0	0	0	0

## Sheet: Intrinsic activity diffrences
Pathways passing cutoff for each comparison Pval<1e-03:
LE t-test	IT t-test	CT t-test	CTpan t-test	CTmvp t-test
ACUTE MYELOID LEUKEMIA	ACUTE MYELOID LEUKEMIA	ACUTE MYELOID LEUKEMIA	ADHERENS JUNCTION	ACUTE MYELOID LEUKEMIA
ADHERENS JUNCTION	B CELL RECEPTOR SIGNALING PATHWAY	ADHERENS JUNCTION	BASAL CELL CARCINOMA	ADIPOCYTOKINE SIGNALING PATHWAY
B CELL RECEPTOR SIGNALING PATHWAY	BASAL TRANSCRIPTION FACTORS	ADIPOCYTOKINE SIGNALING PATHWAY	CHRONIC MYELOID LEUKEMIA	ALDOSTERONE REGULATED SODIUM REABSORPTION
BETA ALANINE METABOLISM	CHRONIC MYELOID LEUKEMIA	CHRONIC MYELOID LEUKEMIA	COLORECTAL CANCER	B CELL RECEPTOR SIGNALING PATHWAY
CALCIUM SIGNALING PATHWAY	COLORECTAL CANCER	CIRCADIAN RHYTHM MAMMAL	ENDOMETRIAL CANCER	BASAL TRANSCRIPTION FACTORS
CARDIAC MUSCLE CONTRACTION	DORSO VENTRAL AXIS FORMATION	COLORECTAL CANCER	HUNTINGTONS DISEASE	BLADDER CANCER
CIRCADIAN RHYTHM MAMMAL	HUNTINGTONS DISEASE	ENDOMETRIAL CANCER	MATURITY ONSET DIABETES OF THE YOUNG	CELL CYCLE
CITRATE CYCLE TCA CYCLE	NEUROTROPHIN SIGNALING PATHWAY	ERBB SIGNALING PATHWAY	MELANOMA	CHRONIC MYELOID LEUKEMIA
COLORECTAL CANCER	NON SMALL CELL LUNG CANCER	HUNTINGTONS DISEASE	NOTCH SIGNALING PATHWAY	COLORECTAL CANCER
DILATED CARDIOMYOPATHY	NOTCH SIGNALING PATHWAY	MAPK SIGNALING PATHWAY	PANCREATIC CANCER	EPITHELIAL CELL SIGNALING IN HELICOBACTER PYLORI INFECTION
DORSO VENTRAL AXIS FORMATION	PANCREATIC CANCER	MATURITY ONSET DIABETES OF THE YOUNG	PATHWAYS IN CANCER	ERBB SIGNALING PATHWAY
ENDOCYTOSIS	PATHWAYS IN CANCER	NEUROTROPHIN SIGNALING PATHWAY	PROSTATE CANCER	HUNTINGTONS DISEASE
ENDOMETRIAL CANCER	PPAR SIGNALING PATHWAY	NON SMALL CELL LUNG CANCER	SMALL CELL LUNG CANCER	INSULIN SIGNALING PATHWAY
GLYCOSPHINGOLIPID BIOSYNTHESIS LACTO AND NEOLACTO SERIES	PROSTATE CANCER	NOTCH SIGNALING PATHWAY	T CELL RECEPTOR SIGNALING PATHWAY	JAK STAT SIGNALING PATHWAY
HUNTINGTONS DISEASE	RENAL CELL CARCINOMA	PANCREATIC CANCER	TGF BETA SIGNALING PATHWAY	LEISHMANIA INFECTION
INOSITOL PHOSPHATE METABOLISM	RNA POLYMERASE	PATHWAYS IN CANCER	THYROID CANCER	LONG TERM POTENTIATION
JAK STAT SIGNALING PATHWAY	SMALL CELL LUNG CANCER	PROSTATE CANCER	UBIQUITIN MEDIATED PROTEOLYSIS	MAPK SIGNALING PATHWAY
MATURITY ONSET DIABETES OF THE YOUNG	T CELL RECEPTOR SIGNALING PATHWAY	RENAL CELL CARCINOMA	WNT SIGNALING PATHWAY	MATURITY ONSET DIABETES OF THE YOUNG
MELANOGENESIS	TGF BETA SIGNALING PATHWAY	RNA DEGRADATION		MELANOMA
NATURAL KILLER CELL MEDIATED CYTOTOXICITY	THYROID CANCER	SMALL CELL LUNG CANCER		NEUROTROPHIN SIGNALING PATHWAY
NON SMALL CELL LUNG CANCER	UBIQUITIN MEDIATED PROTEOLYSIS	TGF BETA SIGNALING PATHWAY		NOD LIKE RECEPTOR SIGNALING PATHWAY
NOTCH SIGNALING PATHWAY	WNT SIGNALING PATHWAY	THYROID CANCER		NON SMALL CELL LUNG CANCER
PATHWAYS IN CANCER		UBIQUITIN MEDIATED PROTEOLYSIS		NOTCH SIGNALING PATHWAY
PHOSPHATIDYLINOSITOL SIGNALING SYSTEM		WNT SIGNALING PATHWAY		NUCLEOTIDE EXCISION REPAIR
PPAR SIGNALING PATHWAY				PANCREATIC CANCER
PROGESTERONE MEDIATED OOCYTE MATURATION				PATHWAYS IN CANCER
PROSTATE CANCER				PRION DISEASES
PURINE METABOLISM				PROSTATE CANCER
PYRIMIDINE METABOLISM				RIG I LIKE RECEPTOR SIGNALING PATHWAY
RENAL CELL CARCINOMA				RNA POLYMERASE
RNA DEGRADATION				SELENOAMINO ACID METABOLISM
RNA POLYMERASE				SMALL CELL LUNG CANCER
SMALL CELL LUNG CANCER				SPLICEOSOME
T CELL RECEPTOR SIGNALING PATHWAY				T CELL RECEPTOR SIGNALING PATHWAY
THYROID CANCER				TGF BETA SIGNALING PATHWAY
UBIQUITIN MEDIATED PROTEOLYSIS				THYROID CANCER
WNT SIGNALING PATHWAY				TOLL LIKE RECEPTOR SIGNALING PATHWAY
				TYPE II DIABETES MELLITUS
				UBIQUITIN MEDIATED PROTEOLYSIS
				WNT SIGNALING PATHWAY

## Sheet: Intrinsic Correlation PD&t-test
Pearson Correlation of PD with -log10(p-adjust) of t-test
	Cor	Pval
LE	0.75536	7.14444e-35
IT	0.7201	2.20717e-30
CT	0.7737	1.60352e-37
Ctpan	0.71122	2.33062e-29
CTmvp	0.7499	3.96603e-34

## Sheet: Intrinsic global distance
Expected intrinsic behavior based on intrinsic model with no noise, estimate differences between t=0 to t=1000
dj=0
Calculation of GD between distributions
	no. pathways with activity differences	mean PDD	global distribution distance
LE	37	8.33489	1516.95
IT	22	8.01461	1458.66
CT	24	8.12632	1478.99
Ctpan	18	7.28665	1326.17
CTmvp	40	8.80132	1601.84
Calculation of GD based on single sample - global distance of phenotype (t=0) to 10th-90th precentile of target phenotype (t=1000)
	CT	CTmvp	Ctpan	IT	LE
CT		14.62	9.15	8.68	22.64
CTmvp	9.11		11.92	12.34	28.07
CTpan	6.2	14.1		9.52	23.49
IT	6.47	17.14	11.88		13.9
LE	9.65	22.22	15.49	4.04

## Sheet: Exploratory Model dJ>0
Exploratory model
dj>0
		CT			CTmvp			Ctpan			IT			LE
D parameter		0.01	0.1	0.5	0.01	0.1	0.5	0.01	0.1	0.5	0.01	0.1	0.5	0.01	0.1	0.5
GD	CT				15.2	13.83	13.99	10.21	9	8.82	10.6	9.01	8.84	21.97	19.92	19.62
NP					31.47	33.4	32.17	43.4	45.97	47.13	47.27	50.07	49.83	23.67	24.43	24.2
GD	CTmvp	11.51	9.15	9.05				13.78	11.49	10.62	14.55	11.98	11.84	26.79	23.99	23.85
NP		43.72	48.56	48.52				36.32	39.36	41.48	37.96	41	40.76	19.56	20.28	20.16
GD	CTpan	8.01	7.26	6.71	14.54	14.16	14.31				11.36	10.82	10.18	22.75	21.56	22.39
NP		53.12	52.88	54.54	30.79	31	31.46				45.4	44.62	45.75	21.08	21.79	20.54
GD	IT	8.45	8.61	8.45	17.96	18.15	18.05	13.32	14.13	13.41				14.3	13.92	13.62
NP		47.67	47	48.21	28.04	27.67	27.42	35.46	34.25	35.79				34.75	33.25	32.96
GD	LE	11.6	11.88	11.74	21.7	22.44	22.2	15.9	16.67	16.57	6.44	7.37	7.12
NP		41.21	39.84	40.58	24.74	25.16	24.68	35.26	33.68	32.89	56.68	53.53	53.63
PD= pathway distance to 10-90th target phenotype
GD=global distance
NP=number of pathways that have statistically significant differences

## Sheet: Permutation test of GD
Intrinsic Model: t=1000 vs. t=1			Intrinsic Model of the starting location (t=1000) vs. Exploratory Model (t=1000)
Location	Pval		Comparison	Pval
CT	4.87289e-13		CT_CTmvp	0.0019926
CTmvp	6.28388e-11		CT_CTpan	0.00253047
CTpan	9.87887e-14		CT_IT	0.0634498
IT	8.17759e-13		CT_LE	0.00103392
LE	6.10693e-12		CTmvp_CT	1.00062e-06
			CTmvp_CTpan	1.13359e-09
			CTmvp_IT	1.35676e-09
			CTmvp_LE	1.59701e-06
			CTpan_CT	1.14359e-06
			CTpan_CTmvp	0.00267561
			CTpan_IT	0.000460716
			CTpan_LE	7.60348e-06
			IT_CT	1.97235e-06
			IT_CTmvp	5.74061e-05
			IT_CTpan	0.000165371
			IT_LE	4.22535e-08
			LE_CT	0.142378
			LE_CTmvp	9.12663e-05
			LE_CTpan	0.0255922
			LE_IT	0.00456438

## Sheet: Intermediate GD dj>0 
Intermediate phenotypes, dj>0, D=0.1
single sample GD
GD=global distance
NP=number of pathways that have statistically significant differences
Initial condition	Target Phenotype	Global distance to IT	NP to IT	Original GD	Original NP
CT	LE	8.51	50.7
CT	LE			19.92	24.43
CT	IT			9.01	50.07
LE	CT	7.08	53.68
LE	CT			11.88	39.84
LE	IT			7.37	53.53
D=0.1, time_end=1000

## Sheet: Reducing Heterogeneity
Discretizing the continuous phenotype trajectories
IT -> LE							LE->IT
	out of LE	out of IT	GD	CP				out of LE	out of IT	GD	CP
closest	2	3	15.4	28.62			closest	2	3	8.39	50.24
closest	3	4	16.3	27.4			closest	3	4	8.6	50.12
random	3	4	13.7	34.5			random	3	4	6.99	54.81
random	3	4	13.85	34.05			random	3	4	7.4	52.75
random	3	4	14.77	31.8			random	3	4	6.85	55.25
random	3	4	14.66	31.7			random	3	4	7.19	54.12
random	3	4	13.75	33.5			random	3	4	6.72	55.06
random	3	4	14.67	34.2			random	3	4	7.11	55.31
random	3	4	13.3	35.2			random	3	4	7.27	53.56
random	3	4	15.15	30.95			random	3	4	7.48	52.62
random	3	4	14.43	33.35			random	3	4	7.03	52.88
random	3	4	14.59	30.95			random	3	4	7.19	53.12
		average	14.287	33.02					average	7.123	53.948
GD=global distance
CP=Percent of pathways that have converged
